# Supplementary material for: Identification and Characterization of miRNAs in Response to Leishmania donovani Infection: Delineation of Their Roles in Macrophage Dysfunction
Source: Front Microbiol. 2017 Mar 2;8:314. doi: 10.3389/fmicb.2017.00314 (PMC5332369; doi:10.3389/fmicb.2017.00314)
Supplement: Supplementary Table 1 — Differential miRNA expression (ranked from most differentially expressed to least) levels of 940 macrophage miRNAs in L.donovani infected RAW 264.7 macrophages. Results were obtained at 24 h post infection(.xlsx). [file Table1.XLS]

## Sheet: Sheet1
Differential miRNA expression (ranked from most differentially expressed to least) - Created on Thu May 19 15:56:43 2016
file1 – Ctrl-Leish
file2 – Infec-Leish
miRNA name	Read count file1	RPKM file1	Read count file2	RPKM file2	Fold Change (1->2)	Fold Change (2->1)	Statistic (Chi^2 dist)	P-value	Corrected P-value (Bonferroni)	miRBase	PubMed
mmu-mir-6240	1000	222370	5606	441522	1.98552	0.503646	829.872	0	0
mmu-mir-6996	14	3113.19	521	41033.3	13.1805	0.0758697	379.478	0	0
mmu-mir-704	91	20235.7	5	393.794	0.0194603	51.3866	88.6762	0	0
mmu-mir-301a	113	25127.9	45	3544.14	0.141044	7.08997	81.3663	0	0
mmu-mir-3620	6	1334.22	117	9214.78	6.90647	0.144792	61.1641	5.32907e-15	5.00933e-12
mmu-mir-6336	51	11340.9	1	78.7588	0.00694467	143.995	50.7448	1.05194e-12	9.8882e-10
mmu-mir-6906	14	3113.19	148	11656.3	3.74417	0.267082	45.688	1.38671e-11	1.30351e-08
mmu-mir-6362	1	222.37	55	4331.73	19.4798	0.0513352	43.3974	4.46791e-11	4.19984e-08
mmu-mir-7212	45	10006.7	4	315.035	0.0314825	31.7637	42.1631	8.39695e-11	7.89313e-08
mmu-mir-3968	44	9784.3	21	1653.93	0.16904	5.91577	28.9354	7.48326e-08	7.03427e-05
mmu-mir-7016	33	7338.23	6	472.553	0.064396	15.5289	28.447	9.6301e-08	9.0523e-05
mmu-mir-6346	0	0	27	2126.49	+Infinity	0	27.0575	1.97489e-07	0.000185639
mmu-mir-6337	4	889.482	60	4725.53	5.31267	0.188229	25.9054	3.58557e-07	0.000337044
mmu-mir-29c	2	444.741	40	3150.35	7.08356	0.141172	21.1454	4.25715e-06	0.00400172
mmu-mir-8100	27	6004	9	708.829	0.118059	8.47031	20.2756	6.70485e-06	0.00630256
mmu-mir-7009	33	7338.23	18	1417.66	0.193188	5.1763	20.2464	6.80809e-06	0.0063996
mmu-mir-7665	0	0	20	1575.18	+Infinity	0	20.0316	7.61748e-06	0.00716043
mmu-mir-466i	42	9339.56	34	2677.8	0.286716	3.48778	19.5694	9.70115e-06	0.00911908
mmu-mir-6957	3	667.111	45	3544.14	5.31267	0.188229	19.4126	1.05313e-05	0.0098994
mmu-mir-7034	9	2001.33	78	6143.18	3.06954	0.325781	18.5458	1.65873e-05	0.0155921
mmu-mir-10a	0	0	17	1338.9	+Infinity	0	17.0228	3.69338e-05	0.0347178
mmu-mir-3082	10	2223.7	80	6300.7	2.83343	0.35293	16.8494	4.04652e-05	0.0380373
mmu-mir-5131	32	7115.86	23	1811.45	0.254566	3.92826	16.4205	5.07323e-05	0.0476884
mmu-mir-5617	22	4892.15	8	630.07	0.128792	7.76445	16.0451	6.18507e-05	0.0581396
mmu-mir-6384	21	4669.78	7	551.311	0.118059	8.47031	15.7496	7.23047e-05	0.0679664
mmu-mir-466g	22	4892.15	9	708.829	0.144891	6.90174	15.3735	8.82172e-05	0.0829242
mmu-mir-199b	0	0	15	1181.38	+Infinity	0	15.0177	0.000106505	0.100115
mmu-mir-7038	0	0	15	1181.38	+Infinity	0	15.0177	0.000106505	0.100115
mmu-mir-6973a	7	1556.59	61	4804.28	3.08641	0.324001	14.6054	0.000132533	0.124581
mmu-mir-6236	30	6671.11	24	1890.21	0.283343	3.5293	14.0906	0.000174215	0.163762
mmu-mir-669l	0	0	14	1102.62	+Infinity	0	14.0155	0.000181314	0.170435
mmu-mir-6340	22	4892.15	12	945.105	0.193188	5.1763	13.4662	0.000242906	0.228331
mmu-mir-155	15	3335.56	2	157.518	0.0472238	21.1758	13.4369	0.000246729	0.231925
mmu-mir-6540	15	3335.56	2	157.518	0.0472238	21.1758	13.4369	0.000246729	0.231925
mmu-mir-1894	21	4669.78	11	866.346	0.185522	5.3902	13.1302	0.000290578	0.273143
mmu-mir-9-1	0	0	13	1023.86	+Infinity	0	13.0133	0.000309282	0.290726
mmu-mir-301b	0	0	13	1023.86	+Infinity	0	13.0133	0.000309282	0.290726
mmu-mir-6395	14	3113.19	2	157.518	0.0505969	19.7641	12.435	0.000421354	0.396073
mmu-mir-7001	3	667.111	35	2756.56	4.13208	0.242009	11.9692	0.000540873	0.50842
mmu-mir-6394	23	5114.52	17	1338.9	0.261784	3.81995	11.5259	0.000686342	0.645161
mmu-mir-1264	13	2890.82	2	157.518	0.0544889	18.3523	11.4343	0.000721004	0.677744
mmu-mir-6385	1	222.37	21	1653.93	7.43774	0.134449	11.4181	0.000727303	0.683665
mmu-mir-6409	15	3335.56	5	393.794	0.118059	8.47031	11.2352	0.000802621	0.754464
mmu-mir-5128	0	0	11	866.346	+Infinity	0	11.0095	0.000906442	0.852056
mmu-mir-1962	26	5781.63	24	1890.21	0.326934	3.05872	10.6132	0.00112282	1
mmu-mir-6338	11	2446.08	1	78.7588	0.032198	31.0578	10.2116	0.00139561	1
mmu-mir-99a	0	0	10	787.588	+Infinity	0	10.0079	0.00155872	1
mmu-mir-7049	0	0	10	787.588	+Infinity	0	10.0079	0.00155872	1
mmu-mir-297c	12	2668.45	3	236.276	0.0885445	11.2938	9.69103	0.0018517	1
mmu-mir-6903	4	889.482	37	2914.07	3.27615	0.305237	9.61166	0.00193346	1
mmu-mir-181a-1	9	2001.33	0	0	0	+Infinity	9.01805	0.00267327	1
mmu-mir-6972	0	0	9	708.829	+Infinity	0	9.00638	0.00269038	1
mmu-mir-7050	19	4225.04	16	1260.14	0.298255	3.35283	8.49601	0.00355925	1
mmu-mir-378d	2	444.741	24	1890.21	4.25014	0.235286	8.44391	0.00366268	1
mmu-mir-5106	39	8672.45	55	4331.73	0.499482	2.00207	8.36873	0.00381733	1
mmu-mir-328	14	3113.19	8	630.07	0.202388	4.94102	8.33543	0.00388792	1
mmu-mir-489	9	2001.33	1	78.7588	0.0393531	25.4109	8.20762	0.00417149	1
mmu-mir-6355	9	2001.33	1	78.7588	0.0393531	25.4109	8.20762	0.00417149	1
mmu-mir-3088	0	0	8	630.07	+Infinity	0	8.00504	0.00466472	1
mmu-mir-678	0	0	8	630.07	+Infinity	0	8.00504	0.00466472	1
mmu-mir-7079	2	444.741	23	1811.45	4.07305	0.245516	7.74218	0.00539456	1
mmu-mir-7080	2	444.741	23	1811.45	4.07305	0.245516	7.74218	0.00539456	1
mmu-mir-493	8	1778.96	1	78.7588	0.0442723	22.5875	7.20714	0.00726139	1
mmu-mir-1970	8	1778.96	1	78.7588	0.0442723	22.5875	7.20714	0.00726139	1
mmu-mir-6239	10	2223.7	4	315.035	0.141671	7.05859	7.03027	0.00801433	1
mmu-mir-6341	7	1556.59	0	0	0	+Infinity	7.01091	0.00810143	1
mmu-mir-760	0	0	7	551.311	+Infinity	0	7.00386	0.00813341	1
mmu-mir-324	0	0	7	551.311	+Infinity	0	7.00386	0.00813341	1
mmu-mir-1231	0	0	7	551.311	+Infinity	0	7.00386	0.00813341	1
mmu-mir-9-3	0	0	7	551.311	+Infinity	0	7.00386	0.00813341	1
mmu-mir-7669	9	2001.33	3	236.276	0.118059	8.47031	6.7324	0.00946769	1
mmu-mir-7666	11	2446.08	6	472.553	0.193188	5.1763	6.71742	0.00954755	1
mmu-mir-291b	11	2446.08	6	472.553	0.193188	5.1763	6.71742	0.00954755	1
mmu-mir-709	6	1334.22	41	3229.11	2.42022	0.413186	6.53078	0.0106023	1
mmu-mir-466q	34	7560.6	51	4016.7	0.531267	1.88229	6.33146	0.0118615	1
mmu-mir-714	24	5336.89	31	2441.52	0.45748	2.18589	6.10904	0.0134492	1
mmu-mir-1928	6	1334.22	0	0	0	+Infinity	6.00802	0.014241	1
mmu-mir-6237	6	1334.22	0	0	0	+Infinity	6.00802	0.014241	1
mmu-mir-6915	0	0	6	472.553	+Infinity	0	6.00284	0.0142829	1
mmu-mir-93	0	0	6	472.553	+Infinity	0	6.00284	0.0142829	1
mmu-mir-6947	0	0	6	472.553	+Infinity	0	6.00284	0.0142829	1
mmu-mir-7039	0	0	6	472.553	+Infinity	0	6.00284	0.0142829	1
mmu-mir-130b	0	0	6	472.553	+Infinity	0	6.00284	0.0142829	1
mmu-mir-6974	0	0	6	472.553	+Infinity	0	6.00284	0.0142829	1
mmu-mir-6390	0	0	6	472.553	+Infinity	0	6.00284	0.0142829	1
mmu-mir-7230	0	0	6	472.553	+Infinity	0	6.00284	0.0142829	1
mmu-mir-376a	0	0	6	472.553	+Infinity	0	6.00284	0.0142829	1
mmu-mir-449c	13	2890.82	11	866.346	0.299689	3.33679	5.77945	0.0162146	1
mmu-mir-8106	8	1778.96	3	236.276	0.132817	7.52917	5.75561	0.0164361	1
mmu-mir-1195	8	1778.96	3	236.276	0.132817	7.52917	5.75561	0.0164361	1
mmu-mir-141	2	444.741	20	1575.18	3.54178	0.282344	5.7377	0.0166045	1
mmu-mir-499	1	222.37	14	1102.62	4.95849	0.201674	5.68972	0.0170646	1
mmu-mir-1936	1	222.37	14	1102.62	4.95849	0.201674	5.68972	0.0170646	1
mmu-mir-466d	14	3113.19	13	1023.86	0.32888	3.04063	5.66417	0.0173149	1
mmu-mir-7668	11	2446.08	8	630.07	0.257584	3.88223	5.56888	0.0182824	1
mmu-mir-196b	6	1334.22	1	78.7588	0.0590297	16.9406	5.21057	0.0224499	1
mmu-mir-434	6	1334.22	1	78.7588	0.0590297	16.9406	5.21057	0.0224499	1
mmu-mir-3080	8	1778.96	4	315.035	0.177089	5.64688	5.10637	0.0238382	1
mmu-mir-6241	8	1778.96	4	315.035	0.177089	5.64688	5.10637	0.0238382	1
mmu-mir-1892	5	1111.85	0	0	0	+Infinity	5.00557	0.0252659	1
mmu-mir-7660	5	1111.85	0	0	0	+Infinity	5.00557	0.0252659	1
mmu-mir-6354	5	1111.85	0	0	0	+Infinity	5.00557	0.0252659	1
mmu-mir-6244	5	1111.85	0	0	0	+Infinity	5.00557	0.0252659	1
mmu-mir-7223	5	1111.85	0	0	0	+Infinity	5.00557	0.0252659	1
mmu-mir-204	0	0	5	393.794	+Infinity	0	5.00197	0.0253185	1
mmu-let-7b	0	0	5	393.794	+Infinity	0	5.00197	0.0253185	1
mmu-mir-142b	0	0	5	393.794	+Infinity	0	5.00197	0.0253185	1
mmu-mir-6950	0	0	5	393.794	+Infinity	0	5.00197	0.0253185	1
mmu-mir-3970	0	0	5	393.794	+Infinity	0	5.00197	0.0253185	1
mmu-mir-467b	0	0	5	393.794	+Infinity	0	5.00197	0.0253185	1
mmu-mir-291a	0	0	5	393.794	+Infinity	0	5.00197	0.0253185	1
mmu-mir-26a-2	7	1556.59	3	236.276	0.151791	6.58802	4.7864	0.0286853	1
mmu-mir-7043	8	1778.96	5	393.794	0.221361	4.5175	4.50517	0.0337926	1
mmu-mir-763	6	1334.22	2	157.518	0.118059	8.47031	4.48538	0.034186	1
mmu-mir-210	12	2668.45	12	945.105	0.354178	2.82344	4.45821	0.0347339	1
mmu-mir-466f-1	6	1334.22	36	2835.32	2.12507	0.470573	4.34184	0.0371867	1
mmu-mir-876	1	222.37	12	945.105	4.25014	0.235286	4.21918	0.0399695	1
mmu-let-7d	5	1111.85	1	78.7588	0.0708356	14.1172	4.21566	0.0400524	1
mmu-mir-1931	4	889.482	27	2126.49	2.3907	0.418287	4.19524	0.0405376	1
mmu-mir-6537	7	1556.59	4	315.035	0.202388	4.94102	4.16157	0.0413512	1
mmu-mir-455	7	1556.59	4	315.035	0.202388	4.94102	4.16157	0.0413512	1
mmu-mir-1969	4	889.482	0	0	0	+Infinity	4.00356	0.0454042	1
mmu-mir-145b	4	889.482	0	0	0	+Infinity	4.00356	0.0454042	1
mmu-mir-32	4	889.482	0	0	0	+Infinity	4.00356	0.0454042	1
mmu-mir-2136	4	889.482	0	0	0	+Infinity	4.00356	0.0454042	1
mmu-mir-7680	0	0	4	315.035	+Infinity	0	4.00126	0.0454662	1
mmu-mir-653	0	0	4	315.035	+Infinity	0	4.00126	0.0454662	1
mmu-mir-181c	0	0	4	315.035	+Infinity	0	4.00126	0.0454662	1
mmu-mir-6516	0	0	4	315.035	+Infinity	0	4.00126	0.0454662	1
mmu-mir-6919	0	0	4	315.035	+Infinity	0	4.00126	0.0454662	1
mmu-mir-181b-1	0	0	4	315.035	+Infinity	0	4.00126	0.0454662	1
mmu-mir-5123	0	0	4	315.035	+Infinity	0	4.00126	0.0454662	1
mmu-mir-7053	0	0	4	315.035	+Infinity	0	4.00126	0.0454662	1
mmu-mir-137	0	0	4	315.035	+Infinity	0	4.00126	0.0454662	1
mmu-mir-2137	0	0	4	315.035	+Infinity	0	4.00126	0.0454662	1
mmu-mir-6973b	0	0	4	315.035	+Infinity	0	4.00126	0.0454662	1
mmu-mir-6411	0	0	4	315.035	+Infinity	0	4.00126	0.0454662	1
mmu-mir-711	0	0	4	315.035	+Infinity	0	4.00126	0.0454662	1
mmu-mir-1298	0	0	4	315.035	+Infinity	0	4.00126	0.0454662	1
mmu-mir-1945	0	0	4	315.035	+Infinity	0	4.00126	0.0454662	1
mmu-mir-101c	0	0	4	315.035	+Infinity	0	4.00126	0.0454662	1
mmu-mir-6959	0	0	4	315.035	+Infinity	0	4.00126	0.0454662	1
mmu-mir-1843b	0	0	4	315.035	+Infinity	0	4.00126	0.0454662	1
mmu-mir-3473f	13	2890.82	15	1181.38	0.408667	2.44698	3.98165	0.0459984	1
mmu-mir-8113	8	1778.96	6	472.553	0.265634	3.76458	3.94994	0.0468731	1
mmu-let-7e	8	1778.96	6	472.553	0.265634	3.76458	3.94994	0.0468731	1
mmu-mir-3098	8	1778.96	6	472.553	0.265634	3.76458	3.94994	0.0468731	1
mmu-mir-7084	15	3335.56	19	1496.42	0.448626	2.22903	3.94714	0.0469512	1
mmu-mir-6971	2	444.741	17	1338.9	3.01051	0.332169	3.9161	0.0478258	1
mmu-mir-5101	2	444.741	17	1338.9	3.01051	0.332169	3.9161	0.0478258	1
mmu-mir-1291	6	1334.22	3	236.276	0.177089	5.64688	3.82815	0.0503984	1
mmu-mir-5107	6	1334.22	3	236.276	0.177089	5.64688	3.82815	0.0503984	1
mmu-mir-21a	6	1334.22	3	236.276	0.177089	5.64688	3.82815	0.0503984	1
mmu-mir-6997	6	1334.22	3	236.276	0.177089	5.64688	3.82815	0.0503984	1
mmu-mir-1982	9	2001.33	8	630.07	0.314825	3.17637	3.80842	0.0509956	1
mmu-mir-494	4	889.482	26	2047.73	2.30216	0.434375	3.7414	0.05308	1
mmu-mir-8112	26	5781.63	43	3386.63	0.585756	1.70719	3.71493	0.0539279	1
mmu-mir-5122	10	2223.7	10	787.588	0.354178	2.82344	3.71364	0.0539697	1
mmu-mir-8090	10	2223.7	10	787.588	0.354178	2.82344	3.71364	0.0539697	1
mmu-mir-7220	5	1111.85	30	2362.76	2.12507	0.470573	3.617	0.0571918	1
mmu-mir-3110	12	2668.45	14	1102.62	0.413208	2.42009	3.61332	0.0573186	1
mmu-mir-7653	7	1556.59	5	393.794	0.252984	3.95281	3.59025	0.0581195	1
mmu-mir-6968	1	222.37	11	866.346	3.89596	0.256676	3.52608	0.0604106	1
mmu-mir-335	1	222.37	11	866.346	3.89596	0.256676	3.52608	0.0604106	1
mmu-mir-1952	5	1111.85	2	157.518	0.141671	7.05859	3.51138	0.0609486	1
mmu-mir-539	5	1111.85	2	157.518	0.141671	7.05859	3.51138	0.0609486	1
mmu-mir-551b	5	1111.85	2	157.518	0.141671	7.05859	3.51138	0.0609486	1
mmu-mir-466h	3	667.111	21	1653.93	2.47925	0.403348	3.49925	0.0613965	1
mmu-mir-449b	8	1778.96	7	551.311	0.309906	3.22679	3.43872	0.0636849	1
mmu-mir-7211	8	1778.96	7	551.311	0.309906	3.22679	3.43872	0.0636849	1
mmu-mir-1934	10	2223.7	11	866.346	0.389596	2.56676	3.2809	0.0700905	1
mmu-mir-8102	10	2223.7	11	866.346	0.389596	2.56676	3.2809	0.0700905	1
mmu-mir-7074	23	5114.52	95	7482.08	1.46291	0.683569	3.26581	0.070738	1
mmu-mir-6400	6	1334.22	4	315.035	0.236119	4.23516	3.23496	0.0720823	1
mmu-mir-1904	4	889.482	1	78.7588	0.0885445	11.2938	3.22475	0.0725328	1
mmu-mir-874	4	889.482	1	78.7588	0.0885445	11.2938	3.22475	0.0725328	1
mmu-mir-7023	4	889.482	1	78.7588	0.0885445	11.2938	3.22475	0.0725328	1
mmu-mir-767	4	889.482	1	78.7588	0.0885445	11.2938	3.22475	0.0725328	1
mmu-mir-7042	4	889.482	1	78.7588	0.0885445	11.2938	3.22475	0.0725328	1
mmu-mir-326	4	889.482	1	78.7588	0.0885445	11.2938	3.22475	0.0725328	1
mmu-mir-1194	4	889.482	1	78.7588	0.0885445	11.2938	3.22475	0.0725328	1
mmu-mir-3079	4	889.482	1	78.7588	0.0885445	11.2938	3.22475	0.0725328	1
mmu-mir-466n	7	1556.59	6	472.553	0.303581	3.29401	3.06985	0.0797567	1
mmu-mir-290a	7	1556.59	6	472.553	0.303581	3.29401	3.06985	0.0797567	1
mmu-mir-5126	3	667.111	20	1575.18	2.36119	0.423516	3.03031	0.0817222	1
mmu-mir-6921	3	667.111	0	0	0	+Infinity	3.002	0.0831617	1
mmu-mir-470	3	667.111	0	0	0	+Infinity	3.002	0.0831617	1
mmu-mir-7040	3	667.111	0	0	0	+Infinity	3.002	0.0831617	1
mmu-mir-6359	3	667.111	0	0	0	+Infinity	3.002	0.0831617	1
mmu-mir-124-2	3	667.111	0	0	0	+Infinity	3.002	0.0831617	1
mmu-mir-679	3	667.111	0	0	0	+Infinity	3.002	0.0831617	1
mmu-mir-3470a	3	667.111	0	0	0	+Infinity	3.002	0.0831617	1
mmu-mir-450a-1	3	667.111	0	0	0	+Infinity	3.002	0.0831617	1
mmu-mir-7068	3	667.111	0	0	0	+Infinity	3.002	0.0831617	1
mmu-mir-3964	0	0	3	236.276	+Infinity	0	3.00071	0.0832281	1
mmu-mir-6383	0	0	3	236.276	+Infinity	0	3.00071	0.0832281	1
mmu-mir-7647	0	0	3	236.276	+Infinity	0	3.00071	0.0832281	1
mmu-mir-5099	0	0	3	236.276	+Infinity	0	3.00071	0.0832281	1
mmu-mir-3090	0	0	3	236.276	+Infinity	0	3.00071	0.0832281	1
mmu-mir-452	0	0	3	236.276	+Infinity	0	3.00071	0.0832281	1
mmu-mir-3074-1	0	0	3	236.276	+Infinity	0	3.00071	0.0832281	1
mmu-mir-3971	0	0	3	236.276	+Infinity	0	3.00071	0.0832281	1
mmu-mir-7022	0	0	3	236.276	+Infinity	0	3.00071	0.0832281	1
mmu-mir-331	0	0	3	236.276	+Infinity	0	3.00071	0.0832281	1
mmu-mir-6379	0	0	3	236.276	+Infinity	0	3.00071	0.0832281	1
mmu-mir-7684	0	0	3	236.276	+Infinity	0	3.00071	0.0832281	1
mmu-mir-7000	0	0	3	236.276	+Infinity	0	3.00071	0.0832281	1
mmu-mir-18b	0	0	3	236.276	+Infinity	0	3.00071	0.0832281	1
mmu-mir-466f-2	0	0	3	236.276	+Infinity	0	3.00071	0.0832281	1
mmu-mir-125b-1	0	0	3	236.276	+Infinity	0	3.00071	0.0832281	1
mmu-mir-504	0	0	3	236.276	+Infinity	0	3.00071	0.0832281	1
mmu-mir-1251	0	0	3	236.276	+Infinity	0	3.00071	0.0832281	1
mmu-mir-719	5	1111.85	3	236.276	0.212507	4.70573	2.88672	0.0893127	1
mmu-mir-6361	5	1111.85	3	236.276	0.212507	4.70573	2.88672	0.0893127	1
mmu-mir-5116	5	1111.85	3	236.276	0.212507	4.70573	2.88672	0.0893127	1
mmu-mir-6938	1	222.37	10	787.588	3.54178	0.282344	2.86731	0.0903959	1
mmu-mir-3089	1	222.37	10	787.588	3.54178	0.282344	2.86731	0.0903959	1
mmu-mir-1932	1	222.37	10	787.588	3.54178	0.282344	2.86731	0.0903959	1
mmu-mir-143	6	1334.22	5	393.794	0.295148	3.38813	2.70214	0.100214	1
mmu-mir-1191b	7	1556.59	7	551.311	0.354178	2.82344	2.59793	0.107003	1
mmu-mir-375	7	1556.59	7	551.311	0.354178	2.82344	2.59793	0.107003	1
mmu-mir-1192	14	3113.19	21	1653.93	0.531267	1.88229	2.59631	0.107113	1
mmu-mir-212	3	667.111	19	1496.42	2.24313	0.445806	2.58623	0.107797	1
mmu-mir-7071	7	1556.59	35	2756.56	1.77089	0.564688	2.56164	0.109485	1
mmu-mir-5110	4	889.482	2	157.518	0.177089	5.64688	2.55102	0.110223	1
mmu-mir-501	4	889.482	2	157.518	0.177089	5.64688	2.55102	0.110223	1
mmu-mir-365-2	8	1778.96	9	708.829	0.39845	2.50972	2.54107	0.11092	1
mmu-mir-654	5	1111.85	4	315.035	0.283343	3.5293	2.33621	0.126396	1
mmu-mir-467g	10	2223.7	45	3544.14	1.5938	0.627431	2.25987	0.132765	1
mmu-mir-7024	1	222.37	9	708.829	3.1876	0.313715	2.24892	0.133708	1
mmu-mir-532	1	222.37	9	708.829	3.1876	0.313715	2.24892	0.133708	1
mmu-mir-6981	1	222.37	9	708.829	3.1876	0.313715	2.24892	0.133708	1
mmu-mir-7085	1	222.37	9	708.829	3.1876	0.313715	2.24892	0.133708	1
mmu-mir-370	1	222.37	9	708.829	3.1876	0.313715	2.24892	0.133708	1
mmu-mir-6391	1	222.37	9	708.829	3.1876	0.313715	2.24892	0.133708	1
mmu-mir-6370	1	222.37	9	708.829	3.1876	0.313715	2.24892	0.133708	1
mmu-mir-3076	3	667.111	1	78.7588	0.118059	8.47031	2.24124	0.134373	1
mmu-mir-423	3	667.111	1	78.7588	0.118059	8.47031	2.24124	0.134373	1
mmu-mir-6342	3	667.111	1	78.7588	0.118059	8.47031	2.24124	0.134373	1
mmu-mir-3093	3	667.111	1	78.7588	0.118059	8.47031	2.24124	0.134373	1
mmu-mir-6546	3	667.111	1	78.7588	0.118059	8.47031	2.24124	0.134373	1
mmu-mir-7037	3	667.111	1	78.7588	0.118059	8.47031	2.24124	0.134373	1
mmu-mir-6901	3	667.111	1	78.7588	0.118059	8.47031	2.24124	0.134373	1
mmu-mir-195a	3	667.111	1	78.7588	0.118059	8.47031	2.24124	0.134373	1
mmu-mir-8116	3	667.111	1	78.7588	0.118059	8.47031	2.24124	0.134373	1
mmu-mir-323	3	667.111	1	78.7588	0.118059	8.47031	2.24124	0.134373	1
mmu-mir-3547	3	667.111	1	78.7588	0.118059	8.47031	2.24124	0.134373	1
mmu-mir-7002	3	667.111	1	78.7588	0.118059	8.47031	2.24124	0.134373	1
mmu-mir-5114	3	667.111	1	78.7588	0.118059	8.47031	2.24124	0.134373	1
mmu-mir-770	6	1334.22	6	472.553	0.354178	2.82344	2.22634	0.135675	1
mmu-mir-362	6	1334.22	6	472.553	0.354178	2.82344	2.22634	0.135675	1
mmu-mir-718	6	1334.22	6	472.553	0.354178	2.82344	2.22634	0.135675	1
mmu-mir-8109	17	3780.3	29	2284	0.604186	1.65512	2.20164	0.137864	1
mmu-mir-7060	3	667.111	18	1417.66	2.12507	0.470573	2.16877	0.140839	1
mmu-mir-8114	9	2001.33	12	945.105	0.472238	2.11758	2.15158	0.142423	1
mmu-mir-6339	8	1778.96	10	787.588	0.442723	2.25875	2.15124	0.142455	1
mmu-mir-5709	2	444.741	0	0	0	+Infinity	2.00089	0.157207	1
mmu-mir-3068	2	444.741	0	0	0	+Infinity	2.00089	0.157207	1
mmu-mir-6358	2	444.741	0	0	0	+Infinity	2.00089	0.157207	1
mmu-mir-6954	2	444.741	0	0	0	+Infinity	2.00089	0.157207	1
mmu-mir-300	2	444.741	0	0	0	+Infinity	2.00089	0.157207	1
mmu-mir-217	2	444.741	0	0	0	+Infinity	2.00089	0.157207	1
mmu-mir-6345	2	444.741	0	0	0	+Infinity	2.00089	0.157207	1
mmu-mir-92b	2	444.741	0	0	0	+Infinity	2.00089	0.157207	1
mmu-mir-130a	2	444.741	0	0	0	+Infinity	2.00089	0.157207	1
mmu-mir-7241	2	444.741	0	0	0	+Infinity	2.00089	0.157207	1
mmu-mir-18a	2	444.741	0	0	0	+Infinity	2.00089	0.157207	1
mmu-mir-568	2	444.741	0	0	0	+Infinity	2.00089	0.157207	1
mmu-mir-7091	2	444.741	0	0	0	+Infinity	2.00089	0.157207	1
mmu-mir-130c	2	444.741	0	0	0	+Infinity	2.00089	0.157207	1
mmu-mir-6371	2	444.741	0	0	0	+Infinity	2.00089	0.157207	1
mmu-mir-6349	2	444.741	0	0	0	+Infinity	2.00089	0.157207	1
mmu-mir-216a	2	444.741	0	0	0	+Infinity	2.00089	0.157207	1
mmu-mir-6982	2	444.741	0	0	0	+Infinity	2.00089	0.157207	1
mmu-mir-6365	2	444.741	0	0	0	+Infinity	2.00089	0.157207	1
mmu-mir-294	2	444.741	0	0	0	+Infinity	2.00089	0.157207	1
mmu-mir-690	2	444.741	0	0	0	+Infinity	2.00089	0.157207	1
mmu-mir-7054	0	0	2	157.518	+Infinity	0	2.00032	0.157267	1
mmu-mir-208a	0	0	2	157.518	+Infinity	0	2.00032	0.157267	1
mmu-mir-344i	0	0	2	157.518	+Infinity	0	2.00032	0.157267	1
mmu-mir-3099	0	0	2	157.518	+Infinity	0	2.00032	0.157267	1
mmu-mir-7228	0	0	2	157.518	+Infinity	0	2.00032	0.157267	1
mmu-mir-3474	0	0	2	157.518	+Infinity	0	2.00032	0.157267	1
mmu-mir-135a-2	0	0	2	157.518	+Infinity	0	2.00032	0.157267	1
mmu-mir-16-2	0	0	2	157.518	+Infinity	0	2.00032	0.157267	1
mmu-mir-203	0	0	2	157.518	+Infinity	0	2.00032	0.157267	1
mmu-mir-1191a	0	0	2	157.518	+Infinity	0	2.00032	0.157267	1
mmu-mir-7210	0	0	2	157.518	+Infinity	0	2.00032	0.157267	1
mmu-mir-6923	0	0	2	157.518	+Infinity	0	2.00032	0.157267	1
mmu-mir-31	0	0	2	157.518	+Infinity	0	2.00032	0.157267	1
mmu-mir-101b	0	0	2	157.518	+Infinity	0	2.00032	0.157267	1
mmu-mir-665	0	0	2	157.518	+Infinity	0	2.00032	0.157267	1
mmu-mir-675	0	0	2	157.518	+Infinity	0	2.00032	0.157267	1
mmu-mir-6960	0	0	2	157.518	+Infinity	0	2.00032	0.157267	1
mmu-mir-1927	0	0	2	157.518	+Infinity	0	2.00032	0.157267	1
mmu-mir-5124a	0	0	2	157.518	+Infinity	0	2.00032	0.157267	1
mmu-mir-487b	0	0	2	157.518	+Infinity	0	2.00032	0.157267	1
mmu-mir-8107	0	0	2	157.518	+Infinity	0	2.00032	0.157267	1
mmu-mir-6983	0	0	2	157.518	+Infinity	0	2.00032	0.157267	1
mmu-mir-297a-3	0	0	2	157.518	+Infinity	0	2.00032	0.157267	1
mmu-mir-3569	0	0	2	157.518	+Infinity	0	2.00032	0.157267	1
mmu-mir-205	0	0	2	157.518	+Infinity	0	2.00032	0.157267	1
mmu-mir-448	0	0	2	157.518	+Infinity	0	2.00032	0.157267	1
mmu-mir-6389	0	0	2	157.518	+Infinity	0	2.00032	0.157267	1
mmu-mir-7032	0	0	2	157.518	+Infinity	0	2.00032	0.157267	1
mmu-mir-3473e	0	0	2	157.518	+Infinity	0	2.00032	0.157267	1
mmu-let-7i	0	0	2	157.518	+Infinity	0	2.00032	0.157267	1
mmu-mir-762	0	0	2	157.518	+Infinity	0	2.00032	0.157267	1
mmu-mir-3095	0	0	2	157.518	+Infinity	0	2.00032	0.157267	1
mmu-mir-3535	0	0	2	157.518	+Infinity	0	2.00032	0.157267	1
mmu-let-7j	0	0	2	157.518	+Infinity	0	2.00032	0.157267	1
mmu-mir-5621	0	0	2	157.518	+Infinity	0	2.00032	0.157267	1
mmu-mir-5124b	0	0	2	157.518	+Infinity	0	2.00032	0.157267	1
mmu-mir-7075	0	0	2	157.518	+Infinity	0	2.00032	0.157267	1
mmu-mir-363	0	0	2	157.518	+Infinity	0	2.00032	0.157267	1
mmu-mir-7646	0	0	2	157.518	+Infinity	0	2.00032	0.157267	1
mmu-mir-3097	0	0	2	157.518	+Infinity	0	2.00032	0.157267	1
mmu-mir-7229	0	0	2	157.518	+Infinity	0	2.00032	0.157267	1
mmu-mir-6420	0	0	2	157.518	+Infinity	0	2.00032	0.157267	1
mmu-mir-6975	0	0	2	157.518	+Infinity	0	2.00032	0.157267	1
mmu-mir-713	0	0	2	157.518	+Infinity	0	2.00032	0.157267	1
mmu-mir-340	0	0	2	157.518	+Infinity	0	2.00032	0.157267	1
mmu-mir-6912	0	0	2	157.518	+Infinity	0	2.00032	0.157267	1
mmu-mir-297b	0	0	2	157.518	+Infinity	0	2.00032	0.157267	1
mmu-mir-1912	0	0	2	157.518	+Infinity	0	2.00032	0.157267	1
mmu-mir-1951	0	0	2	157.518	+Infinity	0	2.00032	0.157267	1
mmu-let-7c-1	0	0	2	157.518	+Infinity	0	2.00032	0.157267	1
mmu-mir-6904	0	0	2	157.518	+Infinity	0	2.00032	0.157267	1
mmu-mir-672	4	889.482	3	236.276	0.265634	3.76458	1.97332	0.160096	1
mmu-mir-6985	4	889.482	3	236.276	0.265634	3.76458	1.97332	0.160096	1
mmu-mir-30c-2	4	889.482	3	236.276	0.265634	3.76458	1.97332	0.160096	1
mmu-mir-148b	4	889.482	3	236.276	0.265634	3.76458	1.97332	0.160096	1
mmu-mir-1943	4	889.482	3	236.276	0.265634	3.76458	1.97332	0.160096	1
mmu-mir-6352	12	2668.45	19	1496.42	0.560782	1.78322	1.93614	0.164088	1
mmu-mir-146b	12	2668.45	19	1496.42	0.560782	1.78322	1.93614	0.164088	1
mmu-mir-6958	2	444.741	13	1023.86	2.30216	0.434375	1.86938	0.171546	1
mmu-mir-23a	5	1111.85	5	393.794	0.354178	2.82344	1.8549	0.173215	1
mmu-mir-383	5	1111.85	5	393.794	0.354178	2.82344	1.8549	0.173215	1
mmu-mir-433	5	1111.85	5	393.794	0.354178	2.82344	1.8549	0.173215	1
mmu-mir-1199	15	3335.56	26	2047.73	0.613909	1.62891	1.84237	0.174673	1
mmu-mir-1954	9	2001.33	13	1023.86	0.511591	1.95469	1.82093	0.177202	1
mmu-mir-1224	9	2001.33	13	1023.86	0.511591	1.95469	1.82093	0.177202	1
mmu-mir-8119	6	1334.22	7	551.311	0.413208	2.42009	1.80443	0.179178	1
mmu-mir-7008	6	1334.22	7	551.311	0.413208	2.42009	1.80443	0.179178	1
mmu-mir-7027	8	1778.96	11	866.346	0.486995	2.05341	1.79863	0.179878	1
mmu-mir-8120	7	1556.59	9	708.829	0.455372	2.19601	1.79055	0.18086	1
mmu-mir-6998	4	889.482	21	1653.93	1.85944	0.537798	1.78349	0.181721	1
mmu-mir-6368	3	667.111	17	1338.9	2.00701	0.498254	1.77988	0.182164	1
mmu-mir-7035	1	222.37	8	630.07	2.83343	0.35293	1.67847	0.195128	1
mmu-mir-322	1	222.37	8	630.07	2.83343	0.35293	1.67847	0.195128	1
mmu-mir-27a	1	222.37	8	630.07	2.83343	0.35293	1.67847	0.195128	1
mmu-mir-6419	1	222.37	8	630.07	2.83343	0.35293	1.67847	0.195128	1
mmu-mir-6991	1	222.37	8	630.07	2.83343	0.35293	1.67847	0.195128	1
mmu-mir-1930	1	222.37	8	630.07	2.83343	0.35293	1.67847	0.195128	1
mmu-mir-5125	1	222.37	8	630.07	2.83343	0.35293	1.67847	0.195128	1
mmu-mir-7047	3	667.111	2	157.518	0.236119	4.23516	1.61646	0.203586	1
mmu-mir-7243	3	667.111	2	157.518	0.236119	4.23516	1.61646	0.203586	1
mmu-mir-7055	3	667.111	2	157.518	0.236119	4.23516	1.61646	0.203586	1
mmu-mir-682	3	667.111	2	157.518	0.236119	4.23516	1.61646	0.203586	1
mmu-mir-3473g	3	667.111	2	157.518	0.236119	4.23516	1.61646	0.203586	1
mmu-mir-707	3	667.111	2	157.518	0.236119	4.23516	1.61646	0.203586	1
mmu-mir-6961	3	667.111	2	157.518	0.236119	4.23516	1.61646	0.203586	1
mmu-mir-6956	3	667.111	2	157.518	0.236119	4.23516	1.61646	0.203586	1
mmu-mir-1897	3	667.111	2	157.518	0.236119	4.23516	1.61646	0.203586	1
mmu-mir-92a-1	9	2001.33	14	1102.62	0.550944	1.81507	1.52137	0.217413	1
mmu-mir-129-1	4	889.482	4	315.035	0.354178	2.82344	1.48361	0.22321	1
mmu-mir-3961	4	889.482	4	315.035	0.354178	2.82344	1.48361	0.22321	1
mmu-mir-6351	4	889.482	4	315.035	0.354178	2.82344	1.48361	0.22321	1
mmu-mir-453	4	889.482	4	315.035	0.354178	2.82344	1.48361	0.22321	1
mmu-mir-1938	16	3557.93	30	2362.76	0.664084	1.50583	1.46653	0.225894	1
mmu-mir-6966	16	3557.93	30	2362.76	0.664084	1.50583	1.46653	0.225894	1
mmu-mir-7087	2	444.741	12	945.105	2.12507	0.470573	1.44537	0.229272	1
mmu-mir-1967	5	1111.85	6	472.553	0.425014	2.35286	1.43825	0.230423	1
mmu-mir-6404	5	1111.85	6	472.553	0.425014	2.35286	1.43825	0.230423	1
mmu-mir-140	5	1111.85	6	472.553	0.425014	2.35286	1.43825	0.230423	1
mmu-mir-6979	3	667.111	16	1260.14	1.88895	0.529395	1.42169	0.233125	1
mmu-mir-466k	10	2223.7	17	1338.9	0.602103	1.66085	1.30765	0.252821	1
mmu-mir-742	2	444.741	1	78.7588	0.177089	5.64688	1.27497	0.258836	1
mmu-mir-6363	2	444.741	1	78.7588	0.177089	5.64688	1.27497	0.258836	1
mmu-mir-200c	2	444.741	1	78.7588	0.177089	5.64688	1.27497	0.258836	1
mmu-mir-184	2	444.741	1	78.7588	0.177089	5.64688	1.27497	0.258836	1
mmu-mir-3062	2	444.741	1	78.7588	0.177089	5.64688	1.27497	0.258836	1
mmu-mir-1247	2	444.741	1	78.7588	0.177089	5.64688	1.27497	0.258836	1
mmu-mir-5104	2	444.741	1	78.7588	0.177089	5.64688	1.27497	0.258836	1
mmu-mir-7235	2	444.741	1	78.7588	0.177089	5.64688	1.27497	0.258836	1
mmu-mir-6992	2	444.741	1	78.7588	0.177089	5.64688	1.27497	0.258836	1
mmu-mir-3067	2	444.741	1	78.7588	0.177089	5.64688	1.27497	0.258836	1
mmu-mir-3094	2	444.741	1	78.7588	0.177089	5.64688	1.27497	0.258836	1
mmu-mir-486a	2	444.741	1	78.7588	0.177089	5.64688	1.27497	0.258836	1
mmu-mir-26a-1	2	444.741	1	78.7588	0.177089	5.64688	1.27497	0.258836	1
mmu-mir-7006	2	444.741	1	78.7588	0.177089	5.64688	1.27497	0.258836	1
mmu-mir-7067	2	444.741	1	78.7588	0.177089	5.64688	1.27497	0.258836	1
mmu-mir-196a-1	2	444.741	1	78.7588	0.177089	5.64688	1.27497	0.258836	1
mmu-mir-376b	2	444.741	1	78.7588	0.177089	5.64688	1.27497	0.258836	1
mmu-mir-6969	2	444.741	1	78.7588	0.177089	5.64688	1.27497	0.258836	1
mmu-mir-1929	2	444.741	1	78.7588	0.177089	5.64688	1.27497	0.258836	1
mmu-mir-652	2	444.741	1	78.7588	0.177089	5.64688	1.27497	0.258836	1
mmu-mir-380	2	444.741	1	78.7588	0.177089	5.64688	1.27497	0.258836	1
mmu-mir-7675	2	444.741	1	78.7588	0.177089	5.64688	1.27497	0.258836	1
mmu-mir-7093	2	444.741	1	78.7588	0.177089	5.64688	1.27497	0.258836	1
mmu-mir-6398	2	444.741	1	78.7588	0.177089	5.64688	1.27497	0.258836	1
mmu-mir-7007	2	444.741	1	78.7588	0.177089	5.64688	1.27497	0.258836	1
mmu-mir-721	2	444.741	1	78.7588	0.177089	5.64688	1.27497	0.258836	1
mmu-mir-195b	2	444.741	1	78.7588	0.177089	5.64688	1.27497	0.258836	1
mmu-mir-218-2	9	2001.33	15	1181.38	0.590297	1.69406	1.25181	0.263207	1
mmu-mir-7044	12	2668.45	22	1732.69	0.649327	1.54006	1.20275	0.272773	1
mmu-mir-7672	1	222.37	7	551.311	2.47925	0.403348	1.16554	0.28032	1
mmu-mir-6917	1	222.37	7	551.311	2.47925	0.403348	1.16554	0.28032	1
mmu-mir-500	1	222.37	7	551.311	2.47925	0.403348	1.16554	0.28032	1
mmu-mir-6934	1	222.37	7	551.311	2.47925	0.403348	1.16554	0.28032	1
mmu-mir-467c	1	222.37	7	551.311	2.47925	0.403348	1.16554	0.28032	1
mmu-mir-1971	1	222.37	7	551.311	2.47925	0.403348	1.16554	0.28032	1
mmu-mir-7221	7	1556.59	11	866.346	0.556566	1.79673	1.15145	0.283246	1
mmu-mir-9769	3	667.111	3	236.276	0.354178	2.82344	1.11248	0.291543	1
mmu-mir-6916	3	667.111	3	236.276	0.354178	2.82344	1.11248	0.291543	1
mmu-mir-705	3	667.111	3	236.276	0.354178	2.82344	1.11248	0.291543	1
mmu-mir-6994	3	667.111	3	236.276	0.354178	2.82344	1.11248	0.291543	1
mmu-mir-7058	3	667.111	3	236.276	0.354178	2.82344	1.11248	0.291543	1
mmu-mir-194-1	6	1334.22	9	708.829	0.531267	1.88229	1.11087	0.291893	1
mmu-mir-6415	6	1334.22	9	708.829	0.531267	1.88229	1.11087	0.291893	1
mmu-mir-7118	6	1334.22	9	708.829	0.531267	1.88229	1.11087	0.291893	1
mmu-mir-7659	6	1334.22	9	708.829	0.531267	1.88229	1.11087	0.291893	1
mmu-mir-6360	6	1334.22	9	708.829	0.531267	1.88229	1.11087	0.291893	1
mmu-mir-666	6	1334.22	9	708.829	0.531267	1.88229	1.11087	0.291893	1
mmu-mir-7059	3	667.111	15	1181.38	1.77089	0.564688	1.09658	0.295019	1
mmu-mir-1193	5	1111.85	7	551.311	0.495849	2.01674	1.08211	0.298226	1
mmu-mir-7681	4	889.482	5	393.794	0.442723	2.25875	1.07473	0.299879	1
mmu-mir-8110	4	889.482	5	393.794	0.442723	2.25875	1.07473	0.299879	1
mmu-mir-7014	4	889.482	5	393.794	0.442723	2.25875	1.07473	0.299879	1
mmu-mir-6936	10	2223.7	18	1417.66	0.637521	1.56858	1.07411	0.300018	1
mmu-mir-670	2	444.741	11	866.346	1.94798	0.513352	1.06421	0.302257	1
mmu-mir-6941	2	444.741	11	866.346	1.94798	0.513352	1.06421	0.302257	1
mmu-mir-5130	9	2001.33	16	1260.14	0.62965	1.58818	1.01123	0.314609	1
mmu-mir-7082	9	2001.33	16	1260.14	0.62965	1.58818	1.01123	0.314609	1
mmu-mir-351	5	1111.85	22	1732.69	1.55838	0.64169	1.00586	0.315896	1
mmu-mir-3109	1	222.37	0	0	0	+Infinity	1.00022	0.317257	1
mmu-mir-692-1	1	222.37	0	0	0	+Infinity	1.00022	0.317257	1
mmu-mir-342	1	222.37	0	0	0	+Infinity	1.00022	0.317257	1
mmu-mir-191	1	222.37	0	0	0	+Infinity	1.00022	0.317257	1
mmu-mir-7651	1	222.37	0	0	0	+Infinity	1.00022	0.317257	1
mmu-mir-5121	1	222.37	0	0	0	+Infinity	1.00022	0.317257	1
mmu-mir-8118	1	222.37	0	0	0	+Infinity	1.00022	0.317257	1
mmu-mir-759	1	222.37	0	0	0	+Infinity	1.00022	0.317257	1
mmu-mir-190b	1	222.37	0	0	0	+Infinity	1.00022	0.317257	1
mmu-mir-6963	1	222.37	0	0	0	+Infinity	1.00022	0.317257	1
mmu-mir-211	1	222.37	0	0	0	+Infinity	1.00022	0.317257	1
mmu-mir-664	1	222.37	0	0	0	+Infinity	1.00022	0.317257	1
mmu-mir-19b-1	1	222.37	0	0	0	+Infinity	1.00022	0.317257	1
mmu-mir-701	1	222.37	0	0	0	+Infinity	1.00022	0.317257	1
mmu-mir-6913	1	222.37	0	0	0	+Infinity	1.00022	0.317257	1
mmu-mir-6976	1	222.37	0	0	0	+Infinity	1.00022	0.317257	1
mmu-mir-7010	1	222.37	0	0	0	+Infinity	1.00022	0.317257	1
mmu-mir-5623	1	222.37	0	0	0	+Infinity	1.00022	0.317257	1
mmu-mir-302b	1	222.37	0	0	0	+Infinity	1.00022	0.317257	1
mmu-mir-3967	1	222.37	0	0	0	+Infinity	1.00022	0.317257	1
mmu-mir-7028	1	222.37	0	0	0	+Infinity	1.00022	0.317257	1
mmu-mir-21c	1	222.37	0	0	0	+Infinity	1.00022	0.317257	1
mmu-mir-698	1	222.37	0	0	0	+Infinity	1.00022	0.317257	1
mmu-mir-471	1	222.37	0	0	0	+Infinity	1.00022	0.317257	1
mmu-mir-541	1	222.37	0	0	0	+Infinity	1.00022	0.317257	1
mmu-mir-297a-2	1	222.37	0	0	0	+Infinity	1.00022	0.317257	1
mmu-mir-1902	1	222.37	0	0	0	+Infinity	1.00022	0.317257	1
mmu-mir-100	1	222.37	0	0	0	+Infinity	1.00022	0.317257	1
mmu-mir-615	1	222.37	0	0	0	+Infinity	1.00022	0.317257	1
mmu-mir-325	1	222.37	0	0	0	+Infinity	1.00022	0.317257	1
mmu-mir-200a	1	222.37	0	0	0	+Infinity	1.00022	0.317257	1
mmu-mir-872	1	222.37	0	0	0	+Infinity	1.00022	0.317257	1
mmu-mir-15b	1	222.37	0	0	0	+Infinity	1.00022	0.317257	1
mmu-mir-6402	1	222.37	0	0	0	+Infinity	1.00022	0.317257	1
mmu-mir-7232	1	222.37	0	0	0	+Infinity	1.00022	0.317257	1
mmu-mir-344d-2	1	222.37	0	0	0	+Infinity	1.00022	0.317257	1
mmu-mir-6382	1	222.37	0	0	0	+Infinity	1.00022	0.317257	1
mmu-mir-3471-2	1	222.37	0	0	0	+Infinity	1.00022	0.317257	1
mmu-mir-1258	1	222.37	0	0	0	+Infinity	1.00022	0.317257	1
mmu-mir-6769b	1	222.37	0	0	0	+Infinity	1.00022	0.317257	1
mmu-mir-7224	1	222.37	0	0	0	+Infinity	1.00022	0.317257	1
mmu-mir-669a-3	1	222.37	0	0	0	+Infinity	1.00022	0.317257	1
mmu-mir-302d	1	222.37	0	0	0	+Infinity	1.00022	0.317257	1
mmu-mir-669d-2	1	222.37	0	0	0	+Infinity	1.00022	0.317257	1
mmu-mir-15a	1	222.37	0	0	0	+Infinity	1.00022	0.317257	1
mmu-mir-6940	1	222.37	0	0	0	+Infinity	1.00022	0.317257	1
mmu-mir-7065	1	222.37	0	0	0	+Infinity	1.00022	0.317257	1
mmu-mir-3063	1	222.37	0	0	0	+Infinity	1.00022	0.317257	1
mmu-mir-694	1	222.37	0	0	0	+Infinity	1.00022	0.317257	1
mmu-mir-6930	1	222.37	0	0	0	+Infinity	1.00022	0.317257	1
mmu-mir-7233	1	222.37	0	0	0	+Infinity	1.00022	0.317257	1
mmu-mir-7076	1	222.37	0	0	0	+Infinity	1.00022	0.317257	1
mmu-mir-3070-1	1	222.37	0	0	0	+Infinity	1.00022	0.317257	1
mmu-mir-544	1	222.37	0	0	0	+Infinity	1.00022	0.317257	1
mmu-mir-8115	1	222.37	0	0	0	+Infinity	1.00022	0.317257	1
mmu-mir-376c	1	222.37	0	0	0	+Infinity	1.00022	0.317257	1
mmu-mir-129-2	1	222.37	0	0	0	+Infinity	1.00022	0.317257	1
mmu-mir-196a-2	1	222.37	0	0	0	+Infinity	1.00022	0.317257	1
mmu-mir-688	1	222.37	0	0	0	+Infinity	1.00022	0.317257	1
mmu-mir-3057	1	222.37	0	0	0	+Infinity	1.00022	0.317257	1
mmu-mir-7069	1	222.37	0	0	0	+Infinity	1.00022	0.317257	1
mmu-mir-6964	1	222.37	0	0	0	+Infinity	1.00022	0.317257	1
mmu-mir-1839	1	222.37	0	0	0	+Infinity	1.00022	0.317257	1
mmu-mir-302a	1	222.37	0	0	0	+Infinity	1.00022	0.317257	1
mmu-mir-34b	1	222.37	0	0	0	+Infinity	1.00022	0.317257	1
mmu-mir-6905	1	222.37	0	0	0	+Infinity	1.00022	0.317257	1
mmu-mir-691	1	222.37	0	0	0	+Infinity	1.00022	0.317257	1
mmu-mir-23b	1	222.37	0	0	0	+Infinity	1.00022	0.317257	1
mmu-mir-496a	1	222.37	0	0	0	+Infinity	1.00022	0.317257	1
mmu-mir-6399	1	222.37	0	0	0	+Infinity	1.00022	0.317257	1
mmu-mir-6970	1	222.37	0	0	0	+Infinity	1.00022	0.317257	1
mmu-mir-7057	1	222.37	0	0	0	+Infinity	1.00022	0.317257	1
mmu-mir-509	1	222.37	0	0	0	+Infinity	1.00022	0.317257	1
mmu-mir-7682	1	222.37	0	0	0	+Infinity	1.00022	0.317257	1
mmu-mir-7031	1	222.37	0	0	0	+Infinity	1.00022	0.317257	1
mmu-mir-511	0	0	1	78.7588	+Infinity	0	1.00008	0.317291	1
mmu-mir-3070-2	0	0	1	78.7588	+Infinity	0	1.00008	0.317291	1
mmu-mir-8105	0	0	1	78.7588	+Infinity	0	1.00008	0.317291	1
mmu-mir-7217	0	0	1	78.7588	+Infinity	0	1.00008	0.317291	1
mmu-mir-5103	0	0	1	78.7588	+Infinity	0	1.00008	0.317291	1
mmu-mir-703	0	0	1	78.7588	+Infinity	0	1.00008	0.317291	1
mmu-mir-7237	0	0	1	78.7588	+Infinity	0	1.00008	0.317291	1
mmu-mir-883a	0	0	1	78.7588	+Infinity	0	1.00008	0.317291	1
mmu-mir-7688	0	0	1	78.7588	+Infinity	0	1.00008	0.317291	1
mmu-mir-6953	0	0	1	78.7588	+Infinity	0	1.00008	0.317291	1
mmu-mir-7673	0	0	1	78.7588	+Infinity	0	1.00008	0.317291	1
mmu-mir-5127	0	0	1	78.7588	+Infinity	0	1.00008	0.317291	1
mmu-mir-101a	0	0	1	78.7588	+Infinity	0	1.00008	0.317291	1
mmu-mir-542	0	0	1	78.7588	+Infinity	0	1.00008	0.317291	1
mmu-mir-6952	0	0	1	78.7588	+Infinity	0	1.00008	0.317291	1
mmu-mir-34a	0	0	1	78.7588	+Infinity	0	1.00008	0.317291	1
mmu-mir-7018	0	0	1	78.7588	+Infinity	0	1.00008	0.317291	1
mmu-mir-6357	0	0	1	78.7588	+Infinity	0	1.00008	0.317291	1
mmu-mir-7655	0	0	1	78.7588	+Infinity	0	1.00008	0.317291	1
mmu-mir-343	0	0	1	78.7588	+Infinity	0	1.00008	0.317291	1
mmu-mir-3108	0	0	1	78.7588	+Infinity	0	1.00008	0.317291	1
mmu-mir-7667	0	0	1	78.7588	+Infinity	0	1.00008	0.317291	1
mmu-mir-3091	0	0	1	78.7588	+Infinity	0	1.00008	0.317291	1
mmu-mir-411	0	0	1	78.7588	+Infinity	0	1.00008	0.317291	1
mmu-mir-6375	0	0	1	78.7588	+Infinity	0	1.00008	0.317291	1
mmu-mir-7215	0	0	1	78.7588	+Infinity	0	1.00008	0.317291	1
mmu-mir-21b	0	0	1	78.7588	+Infinity	0	1.00008	0.317291	1
mmu-mir-28c	0	0	1	78.7588	+Infinity	0	1.00008	0.317291	1
mmu-mir-30a	0	0	1	78.7588	+Infinity	0	1.00008	0.317291	1
mmu-mir-365-1	0	0	1	78.7588	+Infinity	0	1.00008	0.317291	1
mmu-mir-6951	0	0	1	78.7588	+Infinity	0	1.00008	0.317291	1
mmu-mir-344d-1	0	0	1	78.7588	+Infinity	0	1.00008	0.317291	1
mmu-mir-7b	0	0	1	78.7588	+Infinity	0	1.00008	0.317291	1
mmu-mir-5108	0	0	1	78.7588	+Infinity	0	1.00008	0.317291	1
mmu-mir-3083	0	0	1	78.7588	+Infinity	0	1.00008	0.317291	1
mmu-mir-7227	0	0	1	78.7588	+Infinity	0	1.00008	0.317291	1
mmu-mir-6369	0	0	1	78.7588	+Infinity	0	1.00008	0.317291	1
mmu-mir-134	0	0	1	78.7588	+Infinity	0	1.00008	0.317291	1
mmu-let-7g	0	0	1	78.7588	+Infinity	0	1.00008	0.317291	1
mmu-mir-669o	0	0	1	78.7588	+Infinity	0	1.00008	0.317291	1
mmu-mir-466a	0	0	1	78.7588	+Infinity	0	1.00008	0.317291	1
mmu-mir-1957a	0	0	1	78.7588	+Infinity	0	1.00008	0.317291	1
mmu-mir-194-2	0	0	1	78.7588	+Infinity	0	1.00008	0.317291	1
mmu-mir-379	0	0	1	78.7588	+Infinity	0	1.00008	0.317291	1
mmu-mir-6335	0	0	1	78.7588	+Infinity	0	1.00008	0.317291	1
mmu-mir-5129	0	0	1	78.7588	+Infinity	0	1.00008	0.317291	1
mmu-mir-135b	0	0	1	78.7588	+Infinity	0	1.00008	0.317291	1
mmu-mir-302c	0	0	1	78.7588	+Infinity	0	1.00008	0.317291	1
mmu-mir-540	0	0	1	78.7588	+Infinity	0	1.00008	0.317291	1
mmu-mir-219a-2	0	0	1	78.7588	+Infinity	0	1.00008	0.317291	1
mmu-mir-151	0	0	1	78.7588	+Infinity	0	1.00008	0.317291	1
mmu-mir-124-3	0	0	1	78.7588	+Infinity	0	1.00008	0.317291	1
mmu-mir-547	0	0	1	78.7588	+Infinity	0	1.00008	0.317291	1
mmu-mir-669m-1	0	0	1	78.7588	+Infinity	0	1.00008	0.317291	1
mmu-mir-26b	0	0	1	78.7588	+Infinity	0	1.00008	0.317291	1
mmu-mir-3078	0	0	1	78.7588	+Infinity	0	1.00008	0.317291	1
mmu-mir-7671	0	0	1	78.7588	+Infinity	0	1.00008	0.317291	1
mmu-mir-491	0	0	1	78.7588	+Infinity	0	1.00008	0.317291	1
mmu-mir-7012	0	0	1	78.7588	+Infinity	0	1.00008	0.317291	1
mmu-mir-148a	0	0	1	78.7588	+Infinity	0	1.00008	0.317291	1
mmu-mir-669a-2	0	0	1	78.7588	+Infinity	0	1.00008	0.317291	1
mmu-mir-186	0	0	1	78.7588	+Infinity	0	1.00008	0.317291	1
mmu-mir-378a	0	0	1	78.7588	+Infinity	0	1.00008	0.317291	1
mmu-mir-6918	0	0	1	78.7588	+Infinity	0	1.00008	0.317291	1
mmu-mir-3064	0	0	1	78.7588	+Infinity	0	1.00008	0.317291	1
mmu-mir-128-1	0	0	1	78.7588	+Infinity	0	1.00008	0.317291	1
mmu-mir-133a-1	0	0	1	78.7588	+Infinity	0	1.00008	0.317291	1
mmu-mir-6366	0	0	1	78.7588	+Infinity	0	1.00008	0.317291	1
mmu-mir-3087	0	0	1	78.7588	+Infinity	0	1.00008	0.317291	1
mmu-mir-7066	0	0	1	78.7588	+Infinity	0	1.00008	0.317291	1
mmu-mir-7678	0	0	1	78.7588	+Infinity	0	1.00008	0.317291	1
mmu-mir-669b	0	0	1	78.7588	+Infinity	0	1.00008	0.317291	1
mmu-mir-6943	0	0	1	78.7588	+Infinity	0	1.00008	0.317291	1
mmu-mir-201	0	0	1	78.7588	+Infinity	0	1.00008	0.317291	1
mmu-mir-3086	0	0	1	78.7588	+Infinity	0	1.00008	0.317291	1
mmu-mir-669i	0	0	1	78.7588	+Infinity	0	1.00008	0.317291	1
mmu-mir-329	0	0	1	78.7588	+Infinity	0	1.00008	0.317291	1
mmu-mir-150	0	0	1	78.7588	+Infinity	0	1.00008	0.317291	1
mmu-mir-3962	0	0	1	78.7588	+Infinity	0	1.00008	0.317291	1
mmu-mir-6907	0	0	1	78.7588	+Infinity	0	1.00008	0.317291	1
mmu-mir-7017	0	0	1	78.7588	+Infinity	0	1.00008	0.317291	1
mmu-mir-6942	0	0	1	78.7588	+Infinity	0	1.00008	0.317291	1
mmu-mir-875	0	0	1	78.7588	+Infinity	0	1.00008	0.317291	1
mmu-mir-20b	0	0	1	78.7588	+Infinity	0	1.00008	0.317291	1
mmu-mir-5118	0	0	1	78.7588	+Infinity	0	1.00008	0.317291	1
mmu-mir-6372	0	0	1	78.7588	+Infinity	0	1.00008	0.317291	1
mmu-mir-344f	0	0	1	78.7588	+Infinity	0	1.00008	0.317291	1
mmu-mir-98	0	0	1	78.7588	+Infinity	0	1.00008	0.317291	1
mmu-mir-7685	0	0	1	78.7588	+Infinity	0	1.00008	0.317291	1
mmu-mir-409	0	0	1	78.7588	+Infinity	0	1.00008	0.317291	1
mmu-mir-132	0	0	1	78.7588	+Infinity	0	1.00008	0.317291	1
mmu-mir-147	0	0	1	78.7588	+Infinity	0	1.00008	0.317291	1
mmu-mir-7689	0	0	1	78.7588	+Infinity	0	1.00008	0.317291	1
mmu-mir-6405	0	0	1	78.7588	+Infinity	0	1.00008	0.317291	1
mmu-mir-1188	8	1778.96	14	1102.62	0.619812	1.61339	0.949768	0.329778	1
mmu-mir-1896	7	1556.59	12	945.105	0.607163	1.64701	0.890351	0.345382	1
mmu-mir-1895	17	3780.3	36	2835.32	0.750024	1.33329	0.842349	0.358726	1
mmu-mir-377	3	667.111	14	1102.62	1.65283	0.605022	0.807133	0.368969	1
mmu-mir-6978	5	1111.85	8	630.07	0.566685	1.76465	0.782687	0.376321	1
mmu-mir-7117	5	1111.85	8	630.07	0.566685	1.76465	0.782687	0.376321	1
mmu-mir-7036b	5	1111.85	8	630.07	0.566685	1.76465	0.782687	0.376321	1
mmu-mir-127	2	444.741	2	157.518	0.354178	2.82344	0.741501	0.389181	1
mmu-mir-200b	2	444.741	2	157.518	0.354178	2.82344	0.741501	0.389181	1
mmu-mir-185	2	444.741	2	157.518	0.354178	2.82344	0.741501	0.389181	1
mmu-mir-804	2	444.741	2	157.518	0.354178	2.82344	0.741501	0.389181	1
mmu-mir-7687	2	444.741	2	157.518	0.354178	2.82344	0.741501	0.389181	1
mmu-mir-3077	2	444.741	2	157.518	0.354178	2.82344	0.741501	0.389181	1
mmu-mir-6539	2	444.741	2	157.518	0.354178	2.82344	0.741501	0.389181	1
mmu-mir-3102	2	444.741	2	157.518	0.354178	2.82344	0.741501	0.389181	1
mmu-mir-182	2	444.741	2	157.518	0.354178	2.82344	0.741501	0.389181	1
mmu-mir-6908	2	444.741	2	157.518	0.354178	2.82344	0.741501	0.389181	1
mmu-mir-7051	2	444.741	2	157.518	0.354178	2.82344	0.741501	0.389181	1
mmu-mir-27b	2	444.741	2	157.518	0.354178	2.82344	0.741501	0.389181	1
mmu-mir-30b	2	444.741	2	157.518	0.354178	2.82344	0.741501	0.389181	1
mmu-mir-6344	2	444.741	2	157.518	0.354178	2.82344	0.741501	0.389181	1
mmu-mir-6909	2	444.741	2	157.518	0.354178	2.82344	0.741501	0.389181	1
mmu-mir-3081	2	444.741	2	157.518	0.354178	2.82344	0.741501	0.389181	1
mmu-mir-1900	2	444.741	2	157.518	0.354178	2.82344	0.741501	0.389181	1
mmu-mir-7225	2	444.741	2	157.518	0.354178	2.82344	0.741501	0.389181	1
mmu-mir-695	2	444.741	2	157.518	0.354178	2.82344	0.741501	0.389181	1
mmu-mir-5112	2	444.741	2	157.518	0.354178	2.82344	0.741501	0.389181	1
mmu-mir-181a-2	2	444.741	2	157.518	0.354178	2.82344	0.741501	0.389181	1
mmu-mir-669m-2	2	444.741	2	157.518	0.354178	2.82344	0.741501	0.389181	1
mmu-mir-188	2	444.741	2	157.518	0.354178	2.82344	0.741501	0.389181	1
mmu-mir-7029	4	889.482	6	472.553	0.531267	1.88229	0.740274	0.389573	1
mmu-mir-382	4	889.482	6	472.553	0.531267	1.88229	0.740274	0.389573	1
mmu-mir-592	4	889.482	6	472.553	0.531267	1.88229	0.740274	0.389573	1
mmu-mir-6897	4	889.482	6	472.553	0.531267	1.88229	0.740274	0.389573	1
mmu-mir-1668	2	444.741	10	787.588	1.77089	0.564688	0.73084	0.392611	1
mmu-mir-6413	2	444.741	10	787.588	1.77089	0.564688	0.73084	0.392611	1
mmu-mir-7063	2	444.741	10	787.588	1.77089	0.564688	0.73084	0.392611	1
mmu-mir-6896	2	444.741	10	787.588	1.77089	0.564688	0.73084	0.392611	1
mmu-mir-671	2	444.741	10	787.588	1.77089	0.564688	0.73084	0.392611	1
mmu-mir-7046	1	222.37	6	472.553	2.12507	0.470573	0.722446	0.395343	1
mmu-mir-7242	1	222.37	6	472.553	2.12507	0.470573	0.722446	0.395343	1
mmu-mir-3112	1	222.37	6	472.553	2.12507	0.470573	0.722446	0.395343	1
mmu-mir-8092	1	222.37	6	472.553	2.12507	0.470573	0.722446	0.395343	1
mmu-mir-3966	1	222.37	6	472.553	2.12507	0.470573	0.722446	0.395343	1
mmu-mir-680-3	1	222.37	6	472.553	2.12507	0.470573	0.722446	0.395343	1
mmu-mir-3075	1	222.37	6	472.553	2.12507	0.470573	0.722446	0.395343	1
mmu-mir-3470b	1	222.37	6	472.553	2.12507	0.470573	0.722446	0.395343	1
mmu-mir-6945	3	667.111	4	315.035	0.472238	2.11758	0.716308	0.397358	1
mmu-mir-138-2	3	667.111	4	315.035	0.472238	2.11758	0.716308	0.397358	1
mmu-mir-293	3	667.111	4	315.035	0.472238	2.11758	0.716308	0.397358	1
mmu-mir-7036a	3	667.111	4	315.035	0.472238	2.11758	0.716308	0.397358	1
mmu-mir-466o	3	667.111	4	315.035	0.472238	2.11758	0.716308	0.397358	1
mmu-mir-1903	3	667.111	4	315.035	0.472238	2.11758	0.716308	0.397358	1
mmu-mir-673	3	667.111	4	315.035	0.472238	2.11758	0.716308	0.397358	1
mmu-let-7k	3	667.111	4	315.035	0.472238	2.11758	0.716308	0.397358	1
mmu-mir-5132	3	667.111	4	315.035	0.472238	2.11758	0.716308	0.397358	1
mmu-mir-8096	3	667.111	4	315.035	0.472238	2.11758	0.716308	0.397358	1
mmu-mir-6910	3	667.111	4	315.035	0.472238	2.11758	0.716308	0.397358	1
mmu-mir-7013	3	667.111	4	315.035	0.472238	2.11758	0.716308	0.397358	1
mmu-mir-378b	3	667.111	4	315.035	0.472238	2.11758	0.716308	0.397358	1
mmu-mir-449a	3	667.111	4	315.035	0.472238	2.11758	0.716308	0.397358	1
mmu-mir-2183	19	4225.04	42	3307.87	0.78292	1.27727	0.703808	0.401507	1
mmu-mir-8093	6	1334.22	24	1890.21	1.41671	0.705859	0.694836	0.404524	1
mmu-mir-7a-2	4	889.482	17	1338.9	1.50526	0.664338	0.666746	0.414188	1
mmu-mir-5133	6	1334.22	11	866.346	0.649327	1.54006	0.600622	0.438341	1
mmu-mir-149	6	1334.22	11	866.346	0.649327	1.54006	0.600622	0.438341	1
mmu-mir-6977	8	1778.96	30	2362.76	1.32817	0.752917	0.587083	0.443549	1
mmu-mir-298	8	1778.96	30	2362.76	1.32817	0.752917	0.587083	0.443549	1
mmu-mir-6393	5	1111.85	20	1575.18	1.41671	0.705859	0.578883	0.446751	1
mmu-mir-712	3	667.111	13	1023.86	1.53477	0.651563	0.556254	0.455774	1
mmu-mir-6406	3	667.111	13	1023.86	1.53477	0.651563	0.556254	0.455774	1
mmu-mir-133c	5	1111.85	9	708.829	0.637521	1.56858	0.536499	0.463887	1
mmu-mir-1946a	5	1111.85	9	708.829	0.637521	1.56858	0.536499	0.463887	1
mmu-mir-344g	5	1111.85	9	708.829	0.637521	1.56858	0.536499	0.463887	1
mmu-mir-6410	18	4002.67	41	3229.11	0.806739	1.23956	0.524901	0.468758	1
mmu-mir-7677	10	2223.7	21	1653.93	0.743774	1.34449	0.520727	0.470532	1
mmu-mir-431	6	1334.22	23	1811.45	1.35768	0.736549	0.519135	0.471211	1
mmu-mir-9768	14	3113.19	31	2441.52	0.784252	1.2751	0.51152	0.474482	1
mmu-mir-3104	7	1556.59	14	1102.62	0.708356	1.41172	0.476676	0.489932	1
mmu-mir-5098	4	889.482	7	551.311	0.619812	1.61339	0.47449	0.490929	1
mmu-mir-128-2	4	889.482	7	551.311	0.619812	1.61339	0.47449	0.490929	1
mmu-mir-485	4	889.482	16	1260.14	1.41671	0.705859	0.462989	0.49623	1
mmu-mir-7088	2	444.741	9	708.829	1.5938	0.627431	0.450998	0.501861	1
mmu-mir-5100	2	444.741	9	708.829	1.5938	0.627431	0.450998	0.501861	1
mmu-mir-19b-2	3	667.111	5	393.794	0.590297	1.69406	0.416752	0.518562	1
mmu-mir-3471-1	3	667.111	5	393.794	0.590297	1.69406	0.416752	0.518562	1
mmu-mir-7116	3	667.111	5	393.794	0.590297	1.69406	0.416752	0.518562	1
mmu-mir-219a-1	3	667.111	5	393.794	0.590297	1.69406	0.416752	0.518562	1
mmu-mir-467d	3	667.111	5	393.794	0.590297	1.69406	0.416752	0.518562	1
mmu-mir-28b	6	1334.22	12	945.105	0.708356	1.41172	0.408494	0.522735	1
mmu-mir-8108	6	1334.22	12	945.105	0.708356	1.41172	0.408494	0.522735	1
mmu-mir-330	8	1778.96	17	1338.9	0.752629	1.32868	0.387164	0.533794	1
mmu-mir-1893	10	2223.7	22	1732.69	0.779192	1.28338	0.382921	0.536044	1
mmu-mir-8101	32	7115.86	102	8033.39	1.12894	0.885784	0.382895	0.536058	1
mmu-mir-543	1	222.37	1	78.7588	0.354178	2.82344	0.370674	0.542637	1
mmu-mir-6962	1	222.37	1	78.7588	0.354178	2.82344	0.370674	0.542637	1
mmu-mir-758	1	222.37	1	78.7588	0.354178	2.82344	0.370674	0.542637	1
mmu-mir-8091	1	222.37	1	78.7588	0.354178	2.82344	0.370674	0.542637	1
mmu-mir-221	1	222.37	1	78.7588	0.354178	2.82344	0.370674	0.542637	1
mmu-mir-1941	1	222.37	1	78.7588	0.354178	2.82344	0.370674	0.542637	1
mmu-mir-7218	1	222.37	1	78.7588	0.354178	2.82344	0.370674	0.542637	1
mmu-mir-6986	1	222.37	1	78.7588	0.354178	2.82344	0.370674	0.542637	1
mmu-mir-378c	1	222.37	1	78.7588	0.354178	2.82344	0.370674	0.542637	1
mmu-mir-3103	1	222.37	1	78.7588	0.354178	2.82344	0.370674	0.542637	1
mmu-mir-497b	1	222.37	1	78.7588	0.354178	2.82344	0.370674	0.542637	1
mmu-mir-6348	1	222.37	1	78.7588	0.354178	2.82344	0.370674	0.542637	1
mmu-mir-3105	1	222.37	1	78.7588	0.354178	2.82344	0.370674	0.542637	1
mmu-mir-6922	1	222.37	1	78.7588	0.354178	2.82344	0.370674	0.542637	1
mmu-mir-344b	1	222.37	1	78.7588	0.354178	2.82344	0.370674	0.542637	1
mmu-mir-3092	1	222.37	1	78.7588	0.354178	2.82344	0.370674	0.542637	1
mmu-mir-677	1	222.37	1	78.7588	0.354178	2.82344	0.370674	0.542637	1
mmu-mir-505	1	222.37	1	78.7588	0.354178	2.82344	0.370674	0.542637	1
mmu-mir-710	1	222.37	1	78.7588	0.354178	2.82344	0.370674	0.542637	1
mmu-mir-7648	1	222.37	1	78.7588	0.354178	2.82344	0.370674	0.542637	1
mmu-mir-1901	1	222.37	1	78.7588	0.354178	2.82344	0.370674	0.542637	1
mmu-mir-337	1	222.37	1	78.7588	0.354178	2.82344	0.370674	0.542637	1
mmu-mir-3154	1	222.37	1	78.7588	0.354178	2.82344	0.370674	0.542637	1
mmu-mir-687	1	222.37	1	78.7588	0.354178	2.82344	0.370674	0.542637	1
mmu-mir-881	1	222.37	1	78.7588	0.354178	2.82344	0.370674	0.542637	1
mmu-mir-381	1	222.37	1	78.7588	0.354178	2.82344	0.370674	0.542637	1
mmu-mir-6949	1	222.37	1	78.7588	0.354178	2.82344	0.370674	0.542637	1
mmu-mir-218-1	1	222.37	1	78.7588	0.354178	2.82344	0.370674	0.542637	1
mmu-mir-34c	1	222.37	1	78.7588	0.354178	2.82344	0.370674	0.542637	1
mmu-mir-29a	1	222.37	1	78.7588	0.354178	2.82344	0.370674	0.542637	1
mmu-mir-6356	1	222.37	1	78.7588	0.354178	2.82344	0.370674	0.542637	1
mmu-mir-668	1	222.37	1	78.7588	0.354178	2.82344	0.370674	0.542637	1
mmu-mir-7033	1	222.37	1	78.7588	0.354178	2.82344	0.370674	0.542637	1
mmu-mir-1843a	1	222.37	1	78.7588	0.354178	2.82344	0.370674	0.542637	1
mmu-mir-152	1	222.37	1	78.7588	0.354178	2.82344	0.370674	0.542637	1
mmu-mir-3060	1	222.37	1	78.7588	0.354178	2.82344	0.370674	0.542637	1
mmu-mir-7657	1	222.37	1	78.7588	0.354178	2.82344	0.370674	0.542637	1
mmu-mir-6388	2	444.741	3	236.276	0.531267	1.88229	0.369984	0.543013	1
mmu-mir-192	2	444.741	3	236.276	0.531267	1.88229	0.369984	0.543013	1
mmu-mir-133b	2	444.741	3	236.276	0.531267	1.88229	0.369984	0.543013	1
mmu-mir-345	2	444.741	3	236.276	0.531267	1.88229	0.369984	0.543013	1
mmu-mir-3473a	2	444.741	3	236.276	0.531267	1.88229	0.369984	0.543013	1
mmu-mir-680-1	2	444.741	3	236.276	0.531267	1.88229	0.369984	0.543013	1
mmu-mir-7048	2	444.741	3	236.276	0.531267	1.88229	0.369984	0.543013	1
mmu-mir-28a	2	444.741	3	236.276	0.531267	1.88229	0.369984	0.543013	1
mmu-mir-1968	2	444.741	3	236.276	0.531267	1.88229	0.369984	0.543013	1
mmu-mir-96	2	444.741	3	236.276	0.531267	1.88229	0.369984	0.543013	1
mmu-mir-3058	2	444.741	3	236.276	0.531267	1.88229	0.369984	0.543013	1
mmu-mir-3072	2	444.741	3	236.276	0.531267	1.88229	0.369984	0.543013	1
mmu-mir-764	2	444.741	3	236.276	0.531267	1.88229	0.369984	0.543013	1
mmu-mir-3066	2	444.741	3	236.276	0.531267	1.88229	0.369984	0.543013	1
mmu-mir-3965	6	1334.22	22	1732.69	1.29865	0.770029	0.367097	0.544591	1
mmu-mir-6392	17	3780.3	40	3150.35	0.83336	1.19996	0.365818	0.545293	1
mmu-mir-669g	1	222.37	5	393.794	1.77089	0.564688	0.365315	0.545569	1
mmu-mir-6347	1	222.37	5	393.794	1.77089	0.564688	0.365315	0.545569	1
mmu-mir-1964	1	222.37	5	393.794	1.77089	0.564688	0.365315	0.545569	1
mmu-mir-6965	1	222.37	5	393.794	1.77089	0.564688	0.365315	0.545569	1
mmu-mir-106a	1	222.37	5	393.794	1.77089	0.564688	0.365315	0.545569	1
mmu-mir-8095	1	222.37	5	393.794	1.77089	0.564688	0.365315	0.545569	1
mmu-mir-490	1	222.37	5	393.794	1.77089	0.564688	0.365315	0.545569	1
mmu-mir-5135	1	222.37	5	393.794	1.77089	0.564688	0.365315	0.545569	1
mmu-mir-6933	1	222.37	5	393.794	1.77089	0.564688	0.365315	0.545569	1
mmu-mir-3106	1	222.37	5	393.794	1.77089	0.564688	0.365315	0.545569	1
mmu-mir-466j	5	1111.85	10	787.588	0.708356	1.41172	0.34034	0.559633	1
mmu-mir-935	5	1111.85	10	787.588	0.708356	1.41172	0.34034	0.559633	1
mmu-mir-346	5	1111.85	10	787.588	0.708356	1.41172	0.34034	0.559633	1
mmu-mir-468	9	2001.33	20	1575.18	0.787063	1.27055	0.319733	0.571768	1
mmu-mir-669h	16	3557.93	38	2992.83	0.841173	1.18882	0.31204	0.576431	1
mmu-mir-667	4	889.482	15	1181.38	1.32817	0.752917	0.293253	0.588144	1
mmu-mir-7021	4	889.482	15	1181.38	1.32817	0.752917	0.293253	0.588144	1
mmu-mir-674	4	889.482	15	1181.38	1.32817	0.752917	0.293253	0.588144	1
mmu-mir-466f-3	4	889.482	15	1181.38	1.32817	0.752917	0.293253	0.588144	1
mmu-mir-181d	4	889.482	8	630.07	0.708356	1.41172	0.272215	0.60185	1
mmu-mir-6387	4	889.482	8	630.07	0.708356	1.41172	0.272215	0.60185	1
mmu-mir-7092	4	889.482	8	630.07	0.708356	1.41172	0.272215	0.60185	1
mmu-mir-6925	4	889.482	8	630.07	0.708356	1.41172	0.272215	0.60185	1
mmu-mir-6899	2	444.741	8	630.07	1.41671	0.705859	0.231377	0.630505	1
mmu-mir-5625	2	444.741	8	630.07	1.41671	0.705859	0.231377	0.630505	1
mmu-mir-1961	2	444.741	8	630.07	1.41671	0.705859	0.231377	0.630505	1
mmu-mir-761	2	444.741	8	630.07	1.41671	0.705859	0.231377	0.630505	1
mmu-mir-22	2	444.741	8	630.07	1.41671	0.705859	0.231377	0.630505	1
mmu-mir-3960	8	1778.96	27	2126.49	1.19535	0.836574	0.214894	0.642959	1
mmu-mir-669c	9	2001.33	21	1653.93	0.826416	1.21004	0.210185	0.646622	1
mmu-mir-466f-4	9	2001.33	30	2362.76	1.18059	0.847031	0.207418	0.648799	1
mmu-mir-138-1	3	667.111	6	472.553	0.708356	1.41172	0.204118	0.651417	1
mmu-mir-1955	3	667.111	6	472.553	0.708356	1.41172	0.204118	0.651417	1
mmu-mir-1249	3	667.111	6	472.553	0.708356	1.41172	0.204118	0.651417	1
mmu-mir-3061	3	667.111	6	472.553	0.708356	1.41172	0.204118	0.651417	1
mmu-mir-7015	3	667.111	6	472.553	0.708356	1.41172	0.204118	0.651417	1
mmu-mir-139	3	667.111	6	472.553	0.708356	1.41172	0.204118	0.651417	1
mmu-mir-6418	3	667.111	6	472.553	0.708356	1.41172	0.204118	0.651417	1
mmu-mir-8097	7	1556.59	16	1260.14	0.80955	1.23525	0.197616	0.656652	1
mmu-mir-214	7	1556.59	16	1260.14	0.80955	1.23525	0.197616	0.656652	1
mmu-mir-467h	5	1111.85	11	866.346	0.779192	1.28338	0.191258	0.661872	1
mmu-mir-669f	5	1111.85	11	866.346	0.779192	1.28338	0.191258	0.661872	1
mmu-mir-702	3	667.111	11	866.346	1.29865	0.770029	0.183414	0.668455	1
mmu-mir-124-1	3	667.111	11	866.346	1.29865	0.770029	0.183414	0.668455	1
mmu-mir-1187	6	1334.22	14	1102.62	0.826416	1.21004	0.140034	0.708248	1
mmu-mir-6939	6	1334.22	20	1575.18	1.18059	0.847031	0.138181	0.710096	1
mmu-mir-7649	2	444.741	4	315.035	0.708356	1.41172	0.13605	0.712239	1
mmu-mir-327	2	444.741	4	315.035	0.708356	1.41172	0.13605	0.712239	1
mmu-mir-6914	2	444.741	4	315.035	0.708356	1.41172	0.13605	0.712239	1
mmu-mir-7025	2	444.741	4	315.035	0.708356	1.41172	0.13605	0.712239	1
mmu-mir-669d	2	444.741	4	315.035	0.708356	1.41172	0.13605	0.712239	1
mmu-mir-7578	2	444.741	4	315.035	0.708356	1.41172	0.13605	0.712239	1
mmu-mir-7222	2	444.741	4	315.035	0.708356	1.41172	0.13605	0.712239	1
mmu-mir-744	2	444.741	4	315.035	0.708356	1.41172	0.13605	0.712239	1
mmu-mir-133a-2	2	444.741	4	315.035	0.708356	1.41172	0.13605	0.712239	1
mmu-mir-7070	2	444.741	4	315.035	0.708356	1.41172	0.13605	0.712239	1
mmu-mir-1905	2	444.741	4	315.035	0.708356	1.41172	0.13605	0.712239	1
mmu-mir-5619	2	444.741	4	315.035	0.708356	1.41172	0.13605	0.712239	1
mmu-mir-8094	7	1556.59	23	1811.45	1.16373	0.859307	0.133097	0.715242	1
mmu-mir-425	4	889.482	9	708.829	0.796901	1.25486	0.128788	0.719692	1
mmu-mir-6417	4	889.482	9	708.829	0.796901	1.25486	0.128788	0.719692	1
mmu-mir-1899	1	222.37	4	315.035	1.41671	0.705859	0.115659	0.733791	1
mmu-mir-483	1	222.37	4	315.035	1.41671	0.705859	0.115659	0.733791	1
mmu-mir-320	1	222.37	4	315.035	1.41671	0.705859	0.115659	0.733791	1
mmu-mir-215	1	222.37	4	315.035	1.41671	0.705859	0.115659	0.733791	1
mmu-mir-8111	1	222.37	4	315.035	1.41671	0.705859	0.115659	0.733791	1
mmu-mir-1957b	1	222.37	4	315.035	1.41671	0.705859	0.115659	0.733791	1
mmu-mir-6937	1	222.37	4	315.035	1.41671	0.705859	0.115659	0.733791	1
mmu-mir-107	1	222.37	4	315.035	1.41671	0.705859	0.115659	0.733791	1
mmu-mir-193a	1	222.37	4	315.035	1.41671	0.705859	0.115659	0.733791	1
mmu-mir-187	1	222.37	4	315.035	1.41671	0.705859	0.115659	0.733791	1
mmu-mir-681	1	222.37	4	315.035	1.41671	0.705859	0.115659	0.733791	1
mmu-mir-7213	1	222.37	4	315.035	1.41671	0.705859	0.115659	0.733791	1
mmu-mir-25	1	222.37	4	315.035	1.41671	0.705859	0.115659	0.733791	1
mmu-mir-5134	1	222.37	4	315.035	1.41671	0.705859	0.115659	0.733791	1
mmu-mir-30d	1	222.37	4	315.035	1.41671	0.705859	0.115659	0.733791	1
mmu-mir-19a	1	222.37	4	315.035	1.41671	0.705859	0.115659	0.733791	1
mmu-mir-20a	1	222.37	4	315.035	1.41671	0.705859	0.115659	0.733791	1
mmu-mir-717	1	222.37	4	315.035	1.41671	0.705859	0.115659	0.733791	1
mmu-mir-3572	1	222.37	4	315.035	1.41671	0.705859	0.115659	0.733791	1
mmu-mir-7238	19	4225.04	49	3859.18	0.913407	1.0948	0.108092	0.742327	1
mmu-mir-467f	7	1556.59	17	1338.9	0.860147	1.16259	0.1051	0.745793	1
mmu-mir-6932	5	1111.85	12	945.105	0.850028	1.17643	0.086529	0.768637	1
mmu-mir-339	5	1111.85	12	945.105	0.850028	1.17643	0.086529	0.768637	1
mmu-mir-1963	16	3557.93	49	3859.18	1.08467	0.921939	0.0831728	0.773043	1
mmu-mir-7226	2	444.741	7	551.311	1.23962	0.806697	0.0798401	0.777514	1
mmu-mir-6935	14	3113.19	43	3386.63	1.08783	0.919259	0.078215	0.779731	1
mmu-mir-1907	3	667.111	7	551.311	0.826416	1.21004	0.0699719	0.791378	1
mmu-mir-6396	3	667.111	7	551.311	0.826416	1.21004	0.0699719	0.791378	1
mmu-mir-7011	3	667.111	10	787.588	1.18059	0.847031	0.069042	0.792737	1
mmu-mir-700	3	667.111	10	787.588	1.18059	0.847031	0.069042	0.792737	1
mmu-mir-669e	3	667.111	10	787.588	1.18059	0.847031	0.069042	0.792737	1
mmu-mir-877	3	667.111	10	787.588	1.18059	0.847031	0.069042	0.792737	1
mmu-mir-1953	1	222.37	2	157.518	0.708356	1.41172	0.068011	0.794255	1
mmu-mir-6955	1	222.37	2	157.518	0.708356	1.41172	0.068011	0.794255	1
mmu-mir-1960	1	222.37	2	157.518	0.708356	1.41172	0.068011	0.794255	1
mmu-mir-1b	1	222.37	2	157.518	0.708356	1.41172	0.068011	0.794255	1
mmu-mir-3113	1	222.37	2	157.518	0.708356	1.41172	0.068011	0.794255	1
mmu-mir-5046	1	222.37	2	157.518	0.708356	1.41172	0.068011	0.794255	1
mmu-mir-222	1	222.37	2	157.518	0.708356	1.41172	0.068011	0.794255	1
mmu-mir-6944	1	222.37	2	157.518	0.708356	1.41172	0.068011	0.794255	1
mmu-mir-199a-2	1	222.37	2	157.518	0.708356	1.41172	0.068011	0.794255	1
mmu-mir-6416	1	222.37	2	157.518	0.708356	1.41172	0.068011	0.794255	1
mmu-mir-7115	1	222.37	2	157.518	0.708356	1.41172	0.068011	0.794255	1
mmu-mir-6408	1	222.37	2	157.518	0.708356	1.41172	0.068011	0.794255	1
mmu-mir-296	1	222.37	2	157.518	0.708356	1.41172	0.068011	0.794255	1
mmu-mir-680-2	1	222.37	2	157.518	0.708356	1.41172	0.068011	0.794255	1
mmu-mir-546	1	222.37	2	157.518	0.708356	1.41172	0.068011	0.794255	1
mmu-mir-3059	1	222.37	2	157.518	0.708356	1.41172	0.068011	0.794255	1
mmu-mir-7119	1	222.37	2	157.518	0.708356	1.41172	0.068011	0.794255	1
mmu-mir-6929	1	222.37	2	157.518	0.708356	1.41172	0.068011	0.794255	1
mmu-mir-676	1	222.37	2	157.518	0.708356	1.41172	0.068011	0.794255	1
mmu-mir-7077	1	222.37	2	157.518	0.708356	1.41172	0.068011	0.794255	1
mmu-mir-6407	1	222.37	2	157.518	0.708356	1.41172	0.068011	0.794255	1
mmu-mir-6988	1	222.37	2	157.518	0.708356	1.41172	0.068011	0.794255	1
mmu-mir-6343	1	222.37	2	157.518	0.708356	1.41172	0.068011	0.794255	1
mmu-mir-6353	1	222.37	2	157.518	0.708356	1.41172	0.068011	0.794255	1
mmu-let-7a-2	1	222.37	2	157.518	0.708356	1.41172	0.068011	0.794255	1
mmu-mir-878	1	222.37	2	157.518	0.708356	1.41172	0.068011	0.794255	1
mmu-mir-6541	1	222.37	2	157.518	0.708356	1.41172	0.068011	0.794255	1
mmu-mir-669n	1	222.37	2	157.518	0.708356	1.41172	0.068011	0.794255	1
mmu-mir-295	1	222.37	2	157.518	0.708356	1.41172	0.068011	0.794255	1
mmu-mir-706	1	222.37	2	157.518	0.708356	1.41172	0.068011	0.794255	1
mmu-mir-99b	1	222.37	2	157.518	0.708356	1.41172	0.068011	0.794255	1
mmu-mir-6386	1	222.37	2	157.518	0.708356	1.41172	0.068011	0.794255	1
mmu-mir-5627	1	222.37	2	157.518	0.708356	1.41172	0.068011	0.794255	1
mmu-mir-105	1	222.37	2	157.518	0.708356	1.41172	0.068011	0.794255	1
mmu-mir-6898	1	222.37	2	157.518	0.708356	1.41172	0.068011	0.794255	1
mmu-mir-6397	1	222.37	2	157.518	0.708356	1.41172	0.068011	0.794255	1
mmu-mir-7a-1	1	222.37	2	157.518	0.708356	1.41172	0.068011	0.794255	1
mmu-mir-297a-1	9	2001.33	28	2205.25	1.10189	0.907534	0.0673415	0.795248	1
mmu-mir-7089	4	889.482	13	1023.86	1.15108	0.86875	0.064918	0.798885	1
mmu-mir-6900	4	889.482	13	1023.86	1.15108	0.86875	0.064918	0.798885	1
mmu-mir-5113	4	889.482	13	1023.86	1.15108	0.86875	0.064918	0.798885	1
mmu-mir-8104	6	1334.22	19	1496.42	1.12156	0.891612	0.0635467	0.800976	1
mmu-mir-7003	6	1334.22	19	1496.42	1.12156	0.891612	0.0635467	0.800976	1
mmu-mir-466l	6	1334.22	15	1181.38	0.885445	1.12938	0.0600172	0.806469	1
mmu-mir-598	13	2890.82	34	2677.8	0.926312	1.07955	0.0533023	0.817414	1
mmu-mir-8098	5	1111.85	13	1023.86	0.920863	1.08594	0.0236379	0.87781	1
mmu-mir-6999	5	1111.85	13	1023.86	0.920863	1.08594	0.0236379	0.87781	1
mmu-mir-6403	9	2001.33	24	1890.21	0.944475	1.05879	0.0208331	0.885235	1
mmu-mir-1956	2	444.741	5	393.794	0.885445	1.12938	0.0199884	0.887569	1
mmu-mir-6984	2	444.741	5	393.794	0.885445	1.12938	0.0199884	0.887569	1
mmu-mir-344c	2	444.741	5	393.794	0.885445	1.12938	0.0199884	0.887569	1
mmu-mir-1198	2	444.741	5	393.794	0.885445	1.12938	0.0199884	0.887569	1
mmu-mir-223	2	444.741	5	393.794	0.885445	1.12938	0.0199884	0.887569	1
mmu-mir-7240	2	444.741	5	393.794	0.885445	1.12938	0.0199884	0.887569	1
mmu-mir-1983	2	444.741	5	393.794	0.885445	1.12938	0.0199884	0.887569	1
mmu-mir-697	7	1556.59	21	1653.93	1.06253	0.941146	0.0199206	0.887759	1
mmu-mir-6948	7	1556.59	21	1653.93	1.06253	0.941146	0.0199206	0.887759	1
mmu-mir-207	6	1334.22	18	1417.66	1.06253	0.941146	0.017071	0.896047	1
mmu-mir-6993	6	1334.22	18	1417.66	1.06253	0.941146	0.017071	0.896047	1
mmu-mir-686	5	1111.85	15	1181.38	1.06253	0.941146	0.0142226	0.905071	1
mmu-mir-341	5	1111.85	15	1181.38	1.06253	0.941146	0.0142226	0.905071	1
mmu-mir-696	4	889.482	12	945.105	1.06253	0.941146	0.0113755	0.915062	1
mmu-mir-8117	4	889.482	12	945.105	1.06253	0.941146	0.0113755	0.915062	1
mmu-mir-7019	12	2668.45	35	2756.56	1.03302	0.968036	0.00960474	0.921929	1
mmu-mir-6538	3	667.111	9	708.829	1.06253	0.941146	0.00852969	0.926415	1
mmu-mir-6946	3	667.111	9	708.829	1.06253	0.941146	0.00852969	0.926415	1
mmu-mir-7072	3	667.111	9	708.829	1.06253	0.941146	0.00852969	0.926415	1
mmu-mir-466m	3	667.111	9	708.829	1.06253	0.941146	0.00852969	0.926415	1
mmu-mir-7045	3	667.111	9	708.829	1.06253	0.941146	0.00852969	0.926415	1
mmu-mir-106b	2	444.741	6	472.553	1.06253	0.941146	0.00568517	0.939896	1
mmu-mir-503	2	444.741	6	472.553	1.06253	0.941146	0.00568517	0.939896	1
mmu-mir-6990	2	444.741	6	472.553	1.06253	0.941146	0.00568517	0.939896	1
mmu-mir-7083	2	444.741	6	472.553	1.06253	0.941146	0.00568517	0.939896	1
mmu-mir-6373	2	444.741	6	472.553	1.06253	0.941146	0.00568517	0.939896	1
mmu-mir-6989	2	444.741	6	472.553	1.06253	0.941146	0.00568517	0.939896	1
mmu-mir-7004	1	222.37	3	236.276	1.06253	0.941146	0.00284194	0.957485	1
mmu-mir-1190	1	222.37	3	236.276	1.06253	0.941146	0.00284194	0.957485	1
mmu-mir-432	1	222.37	3	236.276	1.06253	0.941146	0.00284194	0.957485	1
mmu-mir-2861	1	222.37	3	236.276	1.06253	0.941146	0.00284194	0.957485	1
mmu-mir-7052	1	222.37	3	236.276	1.06253	0.941146	0.00284194	0.957485	1
mmu-mir-1947	1	222.37	3	236.276	1.06253	0.941146	0.00284194	0.957485	1
mmu-mir-1946b	1	222.37	3	236.276	1.06253	0.941146	0.00284194	0.957485	1
mmu-mir-6381	1	222.37	3	236.276	1.06253	0.941146	0.00284194	0.957485	1
mmu-mir-92a-2	1	222.37	3	236.276	1.06253	0.941146	0.00284194	0.957485	1
mmu-mir-7090	1	222.37	3	236.276	1.06253	0.941146	0.00284194	0.957485	1
mmu-mir-6377	1	222.37	3	236.276	1.06253	0.941146	0.00284194	0.957485	1
mmu-mir-3552	1	222.37	3	236.276	1.06253	0.941146	0.00284194	0.957485	1
mmu-mir-3069	1	222.37	3	236.276	1.06253	0.941146	0.00284194	0.957485	1
mmu-mir-7662	1	222.37	3	236.276	1.06253	0.941146	0.00284194	0.957485	1
mmu-mir-7654	4	889.482	11	866.346	0.97399	1.0267	0.0020138	0.964207	1
mmu-mir-6376	4	889.482	11	866.346	0.97399	1.0267	0.0020138	0.964207	1
mmu-mir-7658	8	1778.96	23	1811.45	1.01826	0.982065	0.00196439	0.964648	1
mmu-mir-574	14	3113.19	40	3150.35	1.01194	0.988203	0.00147329	0.969382	1
mmu-mir-5120	13	2890.82	37	2914.07	1.00805	0.992019	0.000621902	0.980104	1
mmu-mir-2139	27	6004	76	5985.67	0.996946	1.00306	0.000187246	0.989082	1
mmu-mir-8103	6	1334.22	17	1338.9	1.0035	0.996507	5.44472e-05	0.994113	1
