# Supplementary material for: Identification and Characterization of miRNAs in Response to Leishmania donovani Infection: Delineation of Their Roles in Macrophage Dysfunction
Source: Front Microbiol. 2017 Mar 2;8:314. doi: 10.3389/fmicb.2017.00314 (PMC5332369; doi:10.3389/fmicb.2017.00314)
Supplement: Supplementary Table 2 — Pooling of differential expression of 150 miRNAs. Expecting a large inter individual variability in miRNA expression, in the RAW 264.7 mice macrophages infected with L. donovani and only 85 miRNAs were selected having levels consistently modified by parasite infection (.xlsx). [file Table2.XLSX]

## Sheet: Table 2
miRNA name	Read count Control	RPKM Control	Read count Infected	RPKM Infected	Fold Change (1->2)	Fold Change (2->1)	Statistic (Chi^2 dist)	P-value	Corrected P-value (Bonferroni)
mmu-mir-6240	1000	222370	5606	441522	1.986	0.504	829.872	0	0
mmu-mir-6996	14	3113.19	521	41033.3	13.18	0.076	379.478	0	0
mmu-mir-704	91	20235.7	5	393.794	0.019	51.387	88.676	0	0
mmu-mir-301a	113	25127.9	45	3544.14	0.141	7.09	81.366	0	0
mmu-mir-3620	6	1334.22	117	9214.77	6.906	0.145	61.164	5.33e-15	5.01e-12
mmu-mir-6336	51	11340.9	1	78.759	0.007	143.995	50.745	1.05e-12	9.89e-10
mmu-mir-6906	14	3113.19	148	11656.3	3.744	0.267	45.688	1.39e-11	1.3e-08
mmu-mir-6362	1	222.37	55	4331.73	19.48	0.051	43.397	4.47e-11	4.2e-08
mmu-mir-7212	45	10006.7	4	315.035	0.031	31.764	42.163	8.4e-11	7.89e-08
mmu-mir-3968	44	9784.3	21	1653.93	0.169	5.916	28.935	7.48e-08	7.03e-05
mmu-mir-7016	33	7338.23	6	472.553	0.064	15.529	28.447	9.63e-08	9.05e-05
mmu-mir-6346	0	0	27	2126.49	#NAME?	0	27.058	1.97e-07	0.000186
mmu-mir-6337	4	889.482	60	4725.53	5.313	0.188	25.905	3.59e-07	0.000337
mmu-mir-29c	2	444.741	40	3150.35	7.084	0.141	21.145	4.26e-06	0.004
mmu-mir-8100	27	6004	9	708.829	0.118	8.47	20.276	6.7e-06	0.0063
mmu-mir-7009	33	7338.23	18	1417.66	0.193	5.176	20.246	6.81e-06	0.0064
mmu-mir-7665	0	0	20	1575.17	#NAME?	0	20.032	7.62e-06	0.00716
mmu-mir-466i	42	9339.56	34	2677.8	0.287	3.488	19.569	9.7e-06	0.00912
mmu-mir-6957	3	667.111	45	3544.14	5.313	0.188	19.413	1.05e-05	0.0099
mmu-mir-7034	9	2001.33	78	6143.18	3.07	0.326	18.546	1.66e-05	0.0156
mmu-mir-10a	0	0	17	1338.9	#NAME?	0	17.023	3.69e-05	0.0347
mmu-mir-3082	10	2223.7	80	6300.7	2.833	0.353	16.849	4.05e-05	0.038
mmu-mir-5131	32	7115.85	23	1811.45	0.255	3.928	16.421	5.07e-05	0.0477
mmu-mir-5617	22	4892.15	8	630.07	0.129	7.764	16.045	6.19e-05	0.0581
mmu-mir-6384	21	4669.78	7	551.311	0.118	8.47	15.75	7.23e-05	0.068
mmu-mir-466g	22	4892.15	9	708.829	0.145	6.902	15.373	8.82e-05	0.0829
mmu-mir-199b	0	0	15	1181.38	#NAME?	0	15.018	0.000107	0.1
mmu-mir-7038	0	0	15	1181.38	#NAME?	0	15.018	0.000107	0.1
mmu-mir-6973a	7	1556.59	61	4804.28	3.086	0.324	14.605	0.000133	0.125
mmu-mir-6236	30	6671.11	24	1890.21	0.283	3.529	14.091	0.000174	0.164
mmu-mir-669l	0	0	14	1102.62	#NAME?	0	14.015	0.000181	0.17
mmu-mir-6340	22	4892.15	12	945.105	0.193	5.176	13.466	0.000243	0.228
mmu-mir-155	15	3335.56	2	157.518	0.047	21.176	13.437	0.000247	0.232
mmu-mir-6540	15	3335.56	2	157.518	0.047	21.176	13.437	0.000247	0.232
mmu-mir-1894	21	4669.78	11	866.346	0.186	5.39	13.13	0.000291	0.273
mmu-mir-9-1	0	0	13	1023.86	#NAME?	0	13.013	0.000309	0.291
mmu-mir-301b	0	0	13	1023.86	#NAME?	0	13.013	0.000309	0.291
mmu-mir-6395	14	3113.19	2	157.518	0.051	19.764	12.435	0.000421	0.396
mmu-mir-7001	3	667.111	35	2756.56	4.132	0.242	11.969	0.000541	0.508
mmu-mir-6394	23	5114.52	17	1338.9	0.262	3.82	11.526	0.000686	0.645
mmu-mir-1264	13	2890.82	2	157.518	0.054	18.352	11.434	0.000721	0.678
mmu-mir-6385	1	222.37	21	1653.93	7.438	0.134	11.418	0.000727	0.684
mmu-mir-6409	15	3335.56	5	393.794	0.118	8.47	11.235	0.000803	0.754
mmu-mir-5128	0	0	11	866.346	#NAME?	0	11.01	0.000906	0.852
mmu-mir-1962	26	5781.63	24	1890.21	0.327	3.059	10.613	0.00112	1
mmu-mir-6338	11	2446.07	1	78.759	0.032	31.058	10.212	0.0014	1
mmu-mir-99a	0	0	10	787.588	#NAME?	0	10.008	0.00156	1
mmu-mir-7049	0	0	10	787.588	#NAME?	0	10.008	0.00156	1
mmu-mir-297c	12	2668.45	3	236.276	0.089	11.294	9.691	0.00185	1
mmu-mir-6903	4	889.482	37	2914.07	3.276	0.305	9.612	0.00193	1
mmu-mir-181a-1	9	2001.33	0	0	0	#NAME?	9.018	0.00267	1
mmu-mir-6972	0	0	9	708.829	#NAME?	0	9.006	0.00269	1
mmu-mir-7050	19	4225.04	16	1260.14	0.298	3.353	8.496	0.00356	1
mmu-mir-378d	2	444.741	24	1890.21	4.25	0.235	8.444	0.00366	1
mmu-mir-5106	39	8672.45	55	4331.73	0.499	2.002	8.369	0.00382	1
mmu-mir-328	14	3113.19	8	630.07	0.202	4.941	8.335	0.00389	1
mmu-mir-489	9	2001.33	1	78.759	0.039	25.411	8.208	0.00417	1
mmu-mir-6355	9	2001.33	1	78.759	0.039	25.411	8.208	0.00417	1
mmu-mir-3088	0	0	8	630.07	#NAME?	0	8.005	0.00466	1
mmu-mir-678	0	0	8	630.07	#NAME?	0	8.005	0.00466	1
mmu-mir-7079	2	444.741	23	1811.45	4.073	0.246	7.742	0.00539	1
mmu-mir-7080	2	444.741	23	1811.45	4.073	0.246	7.742	0.00539	1
mmu-mir-493	8	1778.96	1	78.759	0.044	22.588	7.207	0.00726	1
mmu-mir-1970	8	1778.96	1	78.759	0.044	22.588	7.207	0.00726	1
mmu-mir-6239	10	2223.7	4	315.035	0.142	7.059	7.03	0.00801	1
mmu-mir-6341	7	1556.59	0	0	0	#NAME?	7.011	0.0081	1
mmu-mir-760	0	0	7	551.311	#NAME?	0	7.004	0.00813	1
mmu-mir-324	0	0	7	551.311	#NAME?	0	7.004	0.00813	1
mmu-mir-1231	0	0	7	551.311	#NAME?	0	7.004	0.00813	1
mmu-mir-9-3	0	0	7	551.311	#NAME?	0	7.004	0.00813	1
mmu-mir-7669	9	2001.33	3	236.276	0.118	8.47	6.732	0.00947	1
mmu-mir-7666	11	2446.07	6	472.553	0.193	5.176	6.717	0.00955	1
mmu-mir-291b	11	2446.07	6	472.553	0.193	5.176	6.717	0.00955	1
mmu-mir-709	6	1334.22	41	3229.11	2.42	0.413	6.531	0.0106	1
mmu-mir-466q	34	7560.6	51	4016.7	0.531	1.882	6.331	0.0119	1
mmu-mir-714	24	5336.89	31	2441.52	0.457	2.186	6.109	0.0134	1
mmu-mir-1928	6	1334.22	0	0	0	#NAME?	6.008	0.0142	1
mmu-mir-6237	6	1334.22	0	0	0	#NAME?	6.008	0.0142	1
mmu-mir-6915	0	0	6	472.553	#NAME?	0	6.003	0.0143	1
mmu-mir-93	0	0	6	472.553	#NAME?	0	6.003	0.0143	1
mmu-mir-6947	0	0	6	472.553	#NAME?	0	6.003	0.0143	1
mmu-mir-7039	0	0	6	472.553	#NAME?	0	6.003	0.0143	1
mmu-mir-130b	0	0	6	472.553	#NAME?	0	6.003	0.0143	1
mmu-mir-6974	0	0	6	472.553	#NAME?	0	6.003	0.0143	1
mmu-mir-6390	0	0	6	472.553	#NAME?	0	6.003	0.0143	1
mmu-mir-7230	0	0	6	472.553	#NAME?	0	6.003	0.0143	1
mmu-mir-376a	0	0	6	472.553	#NAME?	0	6.003	0.0143	1
mmu-mir-449c	13	2890.82	11	866.346	0.3	3.337	5.779	0.0162	1
mmu-mir-8106	8	1778.96	3	236.276	0.133	7.529	5.756	0.0164	1
mmu-mir-1195	8	1778.96	3	236.276	0.133	7.529	5.756	0.0164	1
mmu-mir-141	2	444.741	20	1575.17	3.542	0.282	5.738	0.0166	1
mmu-mir-499	1	222.37	14	1102.62	4.958	0.202	5.69	0.0171	1
mmu-mir-1936	1	222.37	14	1102.62	4.958	0.202	5.69	0.0171	1
mmu-mir-466d	14	3113.19	13	1023.86	0.329	3.041	5.664	0.0173	1
mmu-mir-7668	11	2446.07	8	630.07	0.258	3.882	5.569	0.0183	1
mmu-mir-196b	6	1334.22	1	78.759	0.059	16.941	5.211	0.0224	1
mmu-mir-434	6	1334.22	1	78.759	0.059	16.941	5.211	0.0224	1
mmu-mir-3080	8	1778.96	4	315.035	0.177	5.647	5.106	0.0238	1
mmu-mir-6241	8	1778.96	4	315.035	0.177	5.647	5.106	0.0238	1
mmu-mir-1892	5	1111.85	0	0	0	#NAME?	5.006	0.0253	1
mmu-mir-7660	5	1111.85	0	0	0	#NAME?	5.006	0.0253	1
mmu-mir-6354	5	1111.85	0	0	0	#NAME?	5.006	0.0253	1
mmu-mir-6244	5	1111.85	0	0	0	#NAME?	5.006	0.0253	1
mmu-mir-7223	5	1111.85	0	0	0	#NAME?	5.006	0.0253	1
mmu-mir-204	0	0	5	393.794	#NAME?	0	5.002	0.0253	1
mmu-let-7b	0	0	5	393.794	#NAME?	0	5.002	0.0253	1
mmu-mir-142b	0	0	5	393.794	#NAME?	0	5.002	0.0253	1
mmu-mir-6950	0	0	5	393.794	#NAME?	0	5.002	0.0253	1
mmu-mir-3970	0	0	5	393.794	#NAME?	0	5.002	0.0253	1
mmu-mir-467b	0	0	5	393.794	#NAME?	0	5.002	0.0253	1
mmu-mir-291a	0	0	5	393.794	#NAME?	0	5.002	0.0253	1
mmu-mir-26a-2	7	1556.59	3	236.276	0.152	6.588	4.786	0.0287	1
mmu-mir-7043	8	1778.96	5	393.794	0.221	4.518	4.505	0.0338	1
mmu-mir-763	6	1334.22	2	157.518	0.118	8.47	4.485	0.0342	1
mmu-mir-210	12	2668.45	12	945.105	0.354	2.823	4.458	0.0347	1
mmu-mir-466f-1	6	1334.22	36	2835.32	2.125	0.471	4.342	0.0372	1
mmu-mir-876	1	222.37	12	945.105	4.25	0.235	4.219	0.04	1
mmu-let-7d	5	1111.85	1	78.759	0.071	14.117	4.216	0.0401	1
mmu-mir-1931	4	889.482	27	2126.49	2.391	0.418	4.195	0.0405	1
mmu-mir-6537	7	1556.59	4	315.035	0.202	4.941	4.162	0.0414	1
mmu-mir-455	7	1556.59	4	315.035	0.202	4.941	4.162	0.0414	1
mmu-mir-1969	4	889.482	0	0	0	#NAME?	4.004	0.0454	1
mmu-mir-145b	4	889.482	0	0	0	#NAME?	4.004	0.0454	1
mmu-mir-32	4	889.482	0	0	0	#NAME?	4.004	0.0454	1
mmu-mir-2136	4	889.482	0	0	0	#NAME?	4.004	0.0454	1
mmu-mir-7680	0	0	4	315.035	#NAME?	0	4.001	0.0455	1
mmu-mir-653	0	0	4	315.035	#NAME?	0	4.001	0.0455	1
mmu-mir-181c	0	0	4	315.035	#NAME?	0	4.001	0.0455	1
mmu-mir-6516	0	0	4	315.035	#NAME?	0	4.001	0.0455	1
mmu-mir-6919	0	0	4	315.035	#NAME?	0	4.001	0.0455	1
mmu-mir-181b-1	0	0	4	315.035	#NAME?	0	4.001	0.0455	1
mmu-mir-5123	0	0	4	315.035	#NAME?	0	4.001	0.0455	1
mmu-mir-7053	0	0	4	315.035	#NAME?	0	4.001	0.0455	1
mmu-mir-137	0	0	4	315.035	#NAME?	0	4.001	0.0455	1
mmu-mir-2137	0	0	4	315.035	#NAME?	0	4.001	0.0455	1
mmu-mir-6973b	0	0	4	315.035	#NAME?	0	4.001	0.0455	1
mmu-mir-6411	0	0	4	315.035	#NAME?	0	4.001	0.0455	1
mmu-mir-711	0	0	4	315.035	#NAME?	0	4.001	0.0455	1
mmu-mir-1298	0	0	4	315.035	#NAME?	0	4.001	0.0455	1
mmu-mir-1945	0	0	4	315.035	#NAME?	0	4.001	0.0455	1
mmu-mir-101c	0	0	4	315.035	#NAME?	0	4.001	0.0455	1
mmu-mir-6959	0	0	4	315.035	#NAME?	0	4.001	0.0455	1
mmu-mir-1843b	0	0	4	315.035	#NAME?	0	4.001	0.0455	1
mmu-mir-3473f	13	2890.82	15	1181.38	0.409	2.447	3.982	0.046	1
mmu-mir-8113	8	1778.96	6	472.553	0.266	3.765	3.95	0.0469	1
mmu-let-7e	8	1778.96	6	472.553	0.266	3.765	3.95	0.0469	1
mmu-mir-3098	8	1778.96	6	472.553	0.266	3.765	3.95	0.0469	1
mmu-mir-7084	15	3335.56	19	1496.42	0.449	2.229	3.947	0.047	1
mmu-mir-6971	2	444.741	17	1338.9	3.011	0.332	3.916	0.0478	1
mmu-mir-5101	2	444.741	17	1338.9	3.011	0.332	3.916	0.0478	1
