# Supplementary material for: Identification and Characterization of miRNAs in Response to Leishmania donovani Infection: Delineation of Their Roles in Macrophage Dysfunction
Source: Front Microbiol. 2017 Mar 2;8:314. doi: 10.3389/fmicb.2017.00314 (PMC5332369; doi:10.3389/fmicb.2017.00314)
Supplement: Supplementary Table 3 — Identified novel miRNAs in Leishmania infected macrophages. [file Table3.XLSX]

## Sheet: novel_miRNA_infected
provisional id	miRDeep2 score	estimated probability that the miRNA candidate is a true positive	mature read count	consensus mature sequence	consensus star sequence	consensus precursor sequence	precursor coordinate
14_25255	2.5	89 +/- 7%	19	aagcugcaggacgcggagc	ugaacgcuccugcagccuug	ugaacgcuccugcagccuugguuccauauugcggggacagcguugguguccucgaggacccaagaggaagcugcaggacgcggagc	14:72532089..72532175:+
7_13605	2.4	89 +/- 7%	46	cuggucuguagagagagc	uccaggaccauguu	uccaggaccauguucccugggagacuuggggacuggucuguagagagagc	7:144724248..144724298:+
9_18099	2.3	89 +/- 7%	17	cuccggugcuguauggcca	gccaacugggccugagcu	cuccggugcuguauggccagcaggccaacugggccugagcu	9:114533907..114533948:-
4_8281	2.3	89 +/- 7%	20	ugaggcuggggcccugcug	gcaucccccccccccaaacc	ugaggcuggggcccugcugcaagacagcagcaucccccccccccaaacc	4:123311700..123311749:-
10_19480	2.3	89 +/- 7%	15	cuguagcugcuggagcuc	gcacagcugagggc	gcacagcugagggcaacaggggaggaaugcacuuggucccugcauaugugccuguagcugcuggagcuc	10:78434647..78434716:-
1_691	2.3	89 +/- 7%	32	cuguccuggcucugcccc	ggcggagcaaugcagcu	ggcggagcaaugcagcucccuucaggcaugugaagcugggggcucuguccuggcucugcccc	1:120015254..120015316:+
2_3897	2.2	89 +/- 7%	65	agcaggaagcuguagacc	ucucaucuuccugcagc	agcaggaagcuguagaccugcuaaucuggcugucucaucuuccugcagc	2:28546169..28546218:-
10_18633	2.2	89 +/- 7%	13	cagcuggcuguguacugcu	caggguccagcccuggg	caggguccagcccuggggacagcuggcuguguacugcu	10:81239243..81239281:+
12_23133	2.1	89 +/- 7%	29	caggcccuggcgcuguac	ucagcugauaaagugcuugcc	caggcccuggcgcuguaccucagcugauaaagugcuugcc	12:105041173..105041213:-
16_28200	2.1	89 +/- 7%	31	cuguccuggcucugcccc	gguagaggcaaacggug	gguagaggcaaacggugucagacuggcuuccagugggaguucaguaaaugcugcuguccuggcucugcccc	16:4447811..4447882:-
15_26646	2.1	89 +/- 7%	16	ccuuggcuguacuggacuu	gaccagguuggccuggaa	ccuuggcuguacuggacuugcuuuguugaccagguuggccuggaa	15:76364461..76364506:+
15_27229	2	89 +/- 7%	829	cuguacuguggagccagc	aggcuccaaguggcucu	cuguacuguggagccagccaggcuccaaguggcucu	15:60734278..60734314:-
6_12597	2	89 +/- 7%	12	cuuguguaugucucuguc	gagagagagagcgcugua	cuuguguaugucucugucucugucucucucacacacacgggggggggggcggagggagggagagagagagagagagcgcugua	6:147884040..147884123:-
19_31738	2	89 +/- 7%	23	aaggauggagaagaaacua	gcuuuugcuucaucuuuuc	gcuuuugcuucaucuuuucuuugaaauuguuagcacuguuguugaaaggauggagaagaaacua	19:27734664..27734728:-
1_1530	2	89 +/- 7%	63	ggcccaugggcugaggac	ucucaagcuccuggguguc	ucucaagcuccuggguguccuguccuggugggaaucacugggagucaucagaacagaaggggcccaugggcugaggac	1:58042499..58042577:-
7_14228	2	89 +/- 7%	28	auauauauauauaugggc	uuauauauauauauauau	uuauauauauauauauauauauauauauauauauauauauauauauauauauauauauauauauauauaugggc	7:101081293..101081367:-
4_7600	2	89 +/- 7%	51	aucugcugcucuguagaag	gcugcaggaguuguggagaugc	gcugcaggaguuguggagaugccucacagguuagagcaucugcugcucuguagaag	4:3389778..3389834:-
12_22910	2	89 +/- 7%	14	augugugcaggggcuggaga	uugagcccuaacacugag	uugagcccuaacacugagaaguaaaaugcauauaugcauugugcugauuagaaugugugcaggggcuggaga	12:75767326..75767398:-
10_19069	1.9	75 +/- 7%	8	gaguguguguguguguguaug	gugugcgugucugagugugu	gugugcgugucugagugugugugugugcgugcacgugugcaugucugagugugugugugugugucugaguguguguguguguguaug	10:19239356..19239443:-
6_11932	1.9	75 +/- 7%	63	cgagcugcagcugagccc	gugggcuggauccucucc	gugggcuggauccucuccauccuggacgagcugcagcugagccc	6:37034653..37034697:-
15_26758	1.9	75 +/- 7%	12	cugagguaggcugaagag	ucauggccccuacagga	cugagguaggcugaagagagcaaggccaggugaagggauacacagaugcucauggccccuacagga	15:88247181..88247247:+
11_20994	1.9	75 +/- 7%	11	cagcucugugauucuguagg	ugucagagucauagguauagccucc	ugucagagucauagguauagccuccucccugugcugggacagcucugugauucuguagg	11:33142918..33142977:-
12_22498	1.8	75 +/- 7%	51	aucugcugcucuguagaag	acuacagaagguguggagaugc	acuacagaagguguggagaugccucacagguuagagcaucugcugcucuguagaag	12:3026826..3026882:-
16_27644	1.8	75 +/- 7%	75	acagggguucugacagcc	cugugugggcucagugc	acagggguucugacagccucuuguggacuccacgggcacugugugggcucagugc	16:10528189..10528244:+
5_10458	1.8	75 +/- 7%	12	uggcuuuggaaggugaac	ugaccuuacuaaagccacu	ugaccuuacuaaagccacugggauaugcacucgggugagcuguguauggcuuuggaaggugaac	5:118250733..118250797:-
9_17593	1.7	75 +/- 7%	69	cuuuuguuugcuguugugc	acauagcaagcauucaaa	cuuuuguuugcuguugugcuaacauggcacauagcaagcauucaaa	9:44774828..44774874:-
10_18586	1.7	75 +/- 7%	12	auggauauguauggauau	aucuguacauacacauau	auggauauguauggauauguguguauaucuguacauacacauau	10:76880768..76880812:+
10_18494	1.6	75 +/- 7%	110	cagggcaagcagaagaac	gcuagcuuaccugac	gcuagcuuaccugacacucagggcaagcagaagaac	10:60765825..60765861:+
4_6798	1.5	75 +/- 7%	1424	ugggcaacagcaggucug	gagcugcugagcccauu	ugggcaacagcaggucuguguuaucugaggagcugcugagcccauu	4:32303778..32303824:+
8_15713	1.5	75 +/- 7%	17	aaagaugcagacugagac	cugugucuagacaucuuag	aaagaugcagacugagacucagcccagcaagucugugucuagacaucuuag	8:34201258..34201309:-
X_32298	1.4	75 +/- 7%	10	gcgcugugucuggaccuc	ggucucagggacggacgccu	gcgcugugucuggaccucaacauucugguccccuuuggcggcucauugcaaggucucagggacggacgccu	X:71662497..71662568:+
5_8955	1.3	75 +/- 7%	11	auauauauauguuugugggu	uuuuagugucauauauauauau	uuuuagugucauauauauauauauauauauauauauauauauauauauauauauauauauauauguuugugggu	5:58695800..58695874:+
8_15884	1.3	75 +/- 7%	18	ugugggagggcuguagga	ugaagcccuaaucauuga	ugaagcccuaaucauugauaucuaguggugccuuuuaguuugcauggcacuuaccuaucugucugugggagggcuguagga	8:62310296..62310377:-
10_18641	1.3	75 +/- 7%	10	cgugguggacaucgaggaca	ucacuccuucccaggcu	ucacuccuucccaggcuuccugcgugguggacaucgaggaca	10:81636354..81636396:+
X_33192	1.3	75 +/- 7%	79	acagggucugguuggagc	ucccagagacugagc	ucccagagacugagcuaccaaccaggcagcaaacagggucugguuggagc	X:141739472..141739522:-
15_27031	1.2	75 +/- 7%	10	ugcugugaacuuacuugugu	acgggagagcagcaua	ugcugugaacuuacuugugugucuucccggcaugcaacucuaagcugggcuaggaaggaggacgggagagcagcaua	15:27130316..27130393:-
2_2696	1.1	75 +/- 7%	15	augucugucugucugucuguc	gagauuuauaguaaggauuugg	augucugucugucugucuguccugaaaagugagagauuuauaguaaggauuugg	2:31743942..31743996:+
6_12453	0.9	1 +/- 3%	9	ccgugcccggccugaagg	cccagagaggguguggac	ccgugcccggccugaaggaacucugguauaccuccagagagcccagagaggguguggac	6:125595759..125595818:-
7_14230	0.9	1 +/- 3%	60	accugccugugucugugcc	cucuccagaccagagguga	cucuccagaccagaggugaucucaaacucacagagaucuaccugccugugucugugcc	7:101678992..101679050:-
1_1880	0.8	1 +/- 3%	85	cagcagacugauggacacu	ugucuauuuuuguugcu	ugucuauuuuuguugcuaacauguuucuuguaugcagcagacugauggacacu	1:117567687..117567740:-
10_18592	0.8	1 +/- 3%	57	gauggauggaugcugacc	ccagcucaccauuuccu	gauggauggaugcugaccucagcaacuuugaccagcucaccauuuccu	10:77629347..77629395:+
5_9715	0.8	1 +/- 3%	10	uucuuuguuggccuguaca	gccaggccgagaacaagaguc	uucuuuguuggccuguacaagaggcuuuccaugaagaugucuggccaggccgagaacaagaguc	5:9658538..9658602:-
14_25121	0.7	1 +/- 3%	25	caggcugcucugaaucag	gaaacaaagcaggcucug	gaaacaaagcaggcucugagguccccugcugugggaaauugcaggcugcucugaaucag	14:56820627..56820686:+
17_29454	0.7	1 +/- 3%	21	cggacaugaagcacuggcug	gauacaguguaucaugguggga	gauacaguguaucauggugggacaggacugugaggaggccggacaugaagcacuggcug	17:12866539..12866598:-
5_10597	0.7	1 +/- 3%	49	uguggcucaugaucauccu	uuuggucagagacacagc	uguggcucaugaucauccuuuccuguuuggucagagacacagc	5:128401187..128401230:-
11_20729	0.6	1 +/- 3%	14	caaaaaaggauggaggagc	accccguuucacccucugcc	accccguuucacccucugccacuagauaggcaaaaaaggauggaggagc	11:117936839..117936888:+
6_11877	0.5	1 +/- 3%	9	cucucucucucugucugc	agagaagccagaagaggg	cucucucucucugucugcuguaucuguguuuuuauguguaugacacauauuugcagauauauagagaagccagaagaggg	6:28039620..28039700:-
10_18238	0.4	1 +/- 3%	290	accugguaucgauggaca	uacaucgauuuaccaaaagc	accugguaucgauggacacauguacaucgauuuaccaaaagc	10:11490129..11490171:+
1_1191	0.3	1 +/- 3%	9	gcauauacgugugugcuu	guguuugugugugcau	guguuugugugugcauguguguguguuuauaugcauauacgugugugcuu	1:189893155..189893205:+
1_1957	0.1	1 +/- 3%	41	ggcuugcuguuggguugc	gacucauguguagguagc	ggcuugcuguuggguugcuguuggguuggguugaguuggguuggguuggguuggguuuuguagggacucauguguagguagc	1:128869915..128869997:-
14_25395	0	1 +/- 3%	5	cugggugugugcccgugua	ccuguguaugugccucuggu	ccuguguaugugccucugguguguaugugcaccugugugugugugccugugccugggugugugcccgugua	14:104823520..104823591:+
1_947	0	1 +/- 3%	8	gugcuggauugugggcac	gccccagaacccaccu	gccccagaacccaccugguggaggaagagaaccacacccacgaguuguccucuccuccacgugugcuggauugugggcac	1:155205536..155205616:+
