# Supplementary material for: Identification and Characterization of miRNAs in Response to Leishmania donovani Infection: Delineation of Their Roles in Macrophage Dysfunction
Source: Front Microbiol. 2017 Mar 2;8:314. doi: 10.3389/fmicb.2017.00314 (PMC5332369; doi:10.3389/fmicb.2017.00314)
Supplement: Supplementary Table 4 — Analysis of up regulated miRNAs (mir-6996, mir-3620, mir-6973a, and mir-6385) and their targeted biological processes targets in L. donovani infected RAW 264.7 macrophages. Tables indicate the miRNA name, GO id, and function (.xlsx). [file Table4.XLSX]

## Sheet: Sheet1
mir3620	GO:0006284	Biological Process	base-excision repair
mir3620	GO:0007049	Biological Process	cell cycle
mir3620	GO:0006310	Biological Process	DNA recombination
mir3620	GO:0006281	Biological Process	DNA repair
mir3620	GO:0006879	Biological Process	cellular iron ion homeostasis
mir3620	GO:0001666	Biological Process	response to hypoxia
mir 6973a	GO:0010467	Biological Process	gene expression
mir 6973a	GO:0006955	Biological Process	immune response
mir 6973a	GO:0048535	Biological Process	lymph node development
mir 6973a	GO:0045084	Biological Process	positive regulation of interleukin-12 biosynthetic process
mir 6973a	GO:0033209	Biological Process	tumor necrosis factor-mediated signaling pathway
mir 6385	GO:0008630	Biological Process	intrinsic apoptotic signaling pathway in response to DNA damage
mir 6385	GO:2001238	Biological Process	positive regulation of extrinsic apoptotic signaling pathway
mir 6385	GO:0031065	Biological Process	positive regulation of histone deacetylation
mir 6385	GO:0006605	Biological Process	protein targeting
mir 6385	GO:0050821	Biological Process	protein stabilization
mir 6385	GO:0006461	Biological Process	protein complex assembly
mir 6385	GO:2000779	Biological Process	regulation of double-strand break repair
mir 6385	GO:0034097	Biological Process	response to cytokine
mir 6385	GO:0001666	Biological Process	response to hypoxia
mir 6385	GO:0006915	Biological Process	apoptotic process
mir 6385	GO:0097191	Biological Process	extrinsic apoptotic signaling pathway
mir 6385	GO:0045087	Biological Process	innate immune response
mir 6385	GO:0045343	Biological Process	regulation of MHC class I biosynthetic process
mir 6385	GO:0006355	Biological Process	regulation of transcription, DNA-templated
mir 6385	GO:0001932	Biological Process	regulation of protein phosphorylation
mir 6996	GO:0006959	Biological Process	humoral immune response
mir 6996	GO:0002437	Biological Process	inflammatory response to antigenic stimulus
mir 6996	GO:0007219	Biological Process	Notch signaling pathway
mir 6996	GO:0043065	Biological Process	positive regulation of apoptotic process
mir 6996	GO:0046427	Biological Process	JAK-STAT cascade
mir 6996	GO:0008593	Biological Process	regulation of Notch signaling pathway
mir 6996	GO:0006357	Biological Process	regulation of transcription from RNA polymerase II promoter
mir 6996	GO:0032496	Biological Process	response to lipopolysaccharide
mir 6996	GO:0032495	Biological Process	response to muramyl dipeptide
