# Supplementary material for: Identification and Characterization of miRNAs in Response to Leishmania donovani Infection: Delineation of Their Roles in Macrophage Dysfunction
Source: Front Microbiol. 2017 Mar 2;8:314. doi: 10.3389/fmicb.2017.00314 (PMC5332369; doi:10.3389/fmicb.2017.00314)
Supplement: Supplementary Table 5 — Biological processes inferred from analysis of down regulated miRNA-targets (mir-6540, mir-1264, mir-328, mir-763, mir-3473f, and mir-8113) in L. donovani infected RAW 264.7 macrophages. Tables indicate the miRNA name, GO id, and function (.xlsx). [file Table5.XLSX]

## Sheet: Sheet1
mir 8113	GO:0043066	negative regulation of apoptotic process	Biological Process
mir 8113	GO:0070233	negative regulation of T cell apoptotic process	Biological Process
mir 8113	GO:0045582	positive regulation of T cell differentiation	Biological Process
mir 8113	GO:0042127	regulation of cell proliferation	Biological Process
mir 8113	GO:0016192	vesicle-mediated transport	Biological Process
mir 8113	GO:0006887	exocytosis	Biological Process
mir 8113	GO:0035493	SNARE complex assembly	Biological Process
mir 3473f	GO:0030183	B cell differentiation	Biological Process
mir 3473f	GO:0001782	B cell homeostasis	Biological Process
mir 3473f	GO:0002326	B cell lineage commitment	Biological Process
mir 3473f	GO:0042100	B cell proliferation	Biological Process
mir 3473f	GO:0050853	B cell receptor signaling pathway	Biological Process
mir 3473f	GO:0043375	CD8-positive, alpha-beta T cell lineage commitment	Biological Process
mir 3473f	GO:0016049	cell growth	Biological Process
mir 3473f	GO:0008283	cell proliferation	Biological Process
mir 3473f	GO:0006874	cellular calcium ion homeostasis	Biological Process
mir 3473f	GO:0043066	negative regulation of apoptotic process	Biological Process
mir 3473f	GO:2001234	negative regulation of apoptotic signaling pathway	Biological Process
mir 3473f	GO:0010507	negative regulation of autophagy	Biological Process
mir 3473f	GO:2001243	negative regulation of intrinsic apoptotic signaling pathway	Biological Process
mir 3473f	GO:0033033	negative regulation of myeloid cell apoptotic process	Biological Process
mir 3473f	GO:0030890	positive regulation of B cell proliferation	Biological Process
mir 3473f	GO:0030307	positive regulation of cell growth	Biological Process
mir 3473f	GO:0008284	positive regulation of cell proliferation	Biological Process
mir 3473f	GO:0033138	positive regulation of peptidyl-serine phosphorylation	Biological Process
mir 3473f	GO:0006470	protein dephosphorylation	Biological Process
mir 3473f	GO:0010468	regulation of gene expression	Biological Process
mir 3473f	GO:0010559	regulation of glycoprotein biosynthetic process	Biological Process
mir 3473f	GO:0032880	regulation of protein localization	Biological Process
mir 3473f	GO:0031647	regulation of protein stability	Biological Process
mir 3473f	GO:0022898	regulation of transmembrane transporter activity	Biological Process
mir 3473f	GO:0034097	response to cytokine	Biological Process
mir 3473f	GO:0042493	response to drug	Biological Process
mir 3473f	GO:0042542	response to hydrogen peroxide	Biological Process
mir 3473f	GO:0010039	response to iron ion	Biological Process
mir 3473f	GO:0006979	response to oxidative stress	Biological Process
mir 3473f	GO:0030217	T cell differentiation	Biological Process
mir 3473f	GO:0033077	T cell differentiation in thymus	Biological Process
mir 3473f	GO:0043029	T cell homeostasis	Biological Process
mir 3473f	GO:0002360	T cell lineage commitment	Biological Process
mir 763	GO:0051301	cell division	Biological Process
mir 763	GO:0008283	cell proliferation	Biological Process
mir 763	GO:0043066	negative regulation of apoptotic process	Biological Process
mir 763	GO:0046426	negative regulation of JAK-STAT cascade	Biological Process
mir 763	GO:0010628	positive regulation of gene expression	Biological Process
mir 763	GO:0010564	regulation of cell cycle process	Biological Process
mir 763	GO:2001038	regulation of cellular response to drug	Biological Process
mir 763	GO:0006355	regulation of transcription, DNA-templated	Biological Process
mir 763	GO:0007165	signal transduction	Biological Process
mir 328	GO:0006909	phagocytosis	Biological Process
mir 328	GO:0016477	cell migration	Biological Process
mir 6540	GO:0045165	cell fate commitment	Biological Process
mir 1264	GO:0006874	cellular calcium ion homeostasis	Biological Process
mir 1264	GO:0006182	cGMP biosynthetic process	Biological Process
mir 1264	GO:0048016	inositol phosphate-mediated signaling	Biological Process
mir 1264	GO:0007200	phospholipase C-activating G-protein coupled receptor signaling pathway	Biological Process
mir 1264	GO:0007208	phospholipase C-activating serotonin receptor signaling pathway	Biological Process
mir 1264	GO:0070374	positive regulation of ERK1 and ERK2 cascade	Biological Process
mir 1264	GO:0042493	response to drug	Biological Process
