# Supplementary material for: Identification and Characterization of miRNAs in Response to Leishmania donovani Infection: Delineation of Their Roles in Macrophage Dysfunction
Source: Front Microbiol. 2017 Mar 2;8:314. doi: 10.3389/fmicb.2017.00314 (PMC5332369; doi:10.3389/fmicb.2017.00314)
Supplement: Supplementary Table 6 — Molecular functions of up regulated miRNA-targets (mir-6996, mir-3620, and mir-6385) in L. donovani infected RAW 264.7 macrophages. Tables indicate the miRNA name, GO id, and function (xlsx). [file Table6.XLSX]

## Sheet: Sheet1
mir3620	GO:0003906	Molecular Function	DNA-(apurinic or apyrimidinic site) lyase activity
mir3620	GO:0003677	Molecular Function	DNA binding
mir3620	GO:0008311	Molecular Function	double-stranded DNA 3'-5' exodeoxyribonuclease activity
mir3620	GO:0008270	Molecular Function	zinc ion binding
mir3620	GO:0004519	Molecular Function	endonuclease activity
mir3620	GO:0003870	Molecular Function	5-aminolevulinate synthase activity
mir3620	GO:0030170	Molecular Function	pyridoxal phosphate binding
mir 6385	GO:0008270	Molecular Function	zinc ion binding
mir 6385	GO:0003677	Molecular Function	DNA binding
mir 6385	GO:0046982	Molecular Function	protein heterodimerization activity
mir 6385	GO:0042803	Molecular Function	protein homodimerization activity
mir 6385	GO:0003713	Molecular Function	transcription coactivator activity
mir 6385	GO:0031625	Molecular Function	ubiquitin protein ligase binding
mir 6996	GO:0031490	Molecular Function	chromatin DNA binding
mir 6996	GO:0001047	Molecular Function	core promoter binding
mir 6996	GO:0019899	Molecular Function	enzyme binding
mir 6996	GO:0005112	Molecular Function	Notch binding
mir 6996	GO:0046982	Molecular Function	protein heterodimerization activity
mir 6996	GO:0043565	Molecular Function	sequence-specific DNA binding
mir 6996	GO:0001190	Molecular Function	transcriptional activator activity, RNA polymerase II transcription factor binding
mir 6996	GO:0003700	Molecular Function	transcription factor activity, sequence-specific DNA binding
