# Supplementary material for: Identification and Characterization of miRNAs in Response to Leishmania donovani Infection: Delineation of Their Roles in Macrophage Dysfunction
Source: Front Microbiol. 2017 Mar 2;8:314. doi: 10.3389/fmicb.2017.00314 (PMC5332369; doi:10.3389/fmicb.2017.00314)
Supplement: Supplementary Table 7 — Molecular functions inferred from analysis of down regulated miRNA-targets (mir-6540, mir-1264, mir-328, mir-763, mir-3473f, and mir-8113) in L. donovani infected RAW 264.7 macrophages. Tables indicate the miRNA name, GO id, and function (.xlsx). [file Table7.XLSX]

## Sheet: Sheet1
mir 8113	GO:0043027	cysteine-type endopeptidase inhibitor activity involved in apoptotic process	Molecular Function
mir 8113	GO:0005484	SNAP receptor activity	Molecular Function
mir 8113	GO:0000149	SNARE binding	Molecular Function
mir 3473f	GO:0015267	channel activity	Molecular Function
mir 3473f	GO:0016248	channel inhibitor activity	Molecular Function
mir 3473f	GO:0042802	identical protein binding	Molecular Function
mir 3473f	GO:0002020	protease binding	Molecular Function
mir 3473f	GO:0046982	protein heterodimerization activity	Molecular Function
mir 3473f	GO:0042803	protein homodimerization activity	Molecular Function
mir 3473f	GO:0051721	protein phosphatase 2A binding	Molecular Function
mir 3473f	GO:0019903	protein phosphatase binding	Molecular Function
mir 3473f	GO:0043565	sequence-specific DNA binding	Molecular Function
mir 3473f	GO:0008134	transcription factor binding	Molecular Function
mir 3473f	GO:0031625	ubiquitin protein ligase binding	Molecular Function
mir 763	GO:0003680	AT DNA binding	Molecular Function
mir 763	GO:0070742	C2H2 zinc finger domain binding	Molecular Function
mir 763	GO:0035497	cAMP response element binding	Molecular Function
mir 763	GO:0001047	core promoter binding	Molecular Function
mir 763	GO:0003906	DNA-(apurinic or apyrimidinic site) lyase activity	Molecular Function
mir 763	GO:0008301	DNA binding, bending	Molecular Function
mir 763	GO:0004677	DNA-dependent protein kinase activity	Molecular Function
mir 763	GO:0035501	MH1 domain binding	Molecular Function
mir 763	GO:0035500	MH2 domain binding	Molecular Function
mir 763	GO:0031492	nucleosomal DNA binding	Molecular Function
mir 763	GO:0000975	regulatory region DNA binding	Molecular Function
mir 763	GO:0001077	transcriptional activator activity, RNA polymerase II core promoter proximal region sequence-specific binding	Molecular Function
mir 763	GO:0001078	transcriptional repressor activity, RNA polymerase II core promoter proximal region sequence-specific binding	Molecular Function
mir 328	GO:0035727	lysophosphatidic acid binding	Molecular Function
mir 6540	GO:1901981	phosphatidylinositol phosphate binding	Molecular Function
mir 6540	GO:0001786	phosphatidylserine binding	Molecular Function
mir 6540	GO:0004993	G-protein coupled serotonin receptor activity	Molecular Function
mir 1264	GO:0008144	drug binding	Molecular Function
