# Supplementary material for: Identification and Characterization of miRNAs in Response to Leishmania donovani Infection: Delineation of Their Roles in Macrophage Dysfunction
Source: Front Microbiol. 2017 Mar 2;8:314. doi: 10.3389/fmicb.2017.00314 (PMC5332369; doi:10.3389/fmicb.2017.00314)
Supplement: Supplementary Table 8 — Up regulated miRNA-targets (mir-6996, mir-3620, mir-6973a, and mir-6385) and their respective targeted cellular components in L. donovani infected RAW 264.7 macrophages. Tables indicate the miRNA name, GO id, and Cellular components (.xlsx). [file Table8.XLSX]

## Sheet: Sheet1
mir3620	GO:0043231	Cellular Component	intracellular membrane-bounded organelle
mir3620	GO:0005743	Cellular Component	mitochondrial inner membrane
mir3620	GO:0005739	Cellular Component	mitochondrion
mir3620	GO:0005730	Cellular Component	nucleolus
mir3620	GO:0005634	Cellular Component	nucleus
mir3620	GO:0005622	Cellular Component	intracellular
mir3620	GO:0005759	Cellular Component	mitochondrial matrix
mir 6973a	GO:0005615	Cellular Component	extracellular space
mir 6973a	GO:0016021	Cellular Component	integral component of membrane
mir 6973a	GO:0005886	Cellular Component	plasma membrane
mir 6385	GO:0005737	Cellular Component	cytoplasm
mir 6385	GO:0016363	Cellular Component	nuclear matrix
mir 6385	GO:0031965	Cellular Component	nuclear membrane
mir 6385	GO:0005730	Cellular Component	nucleolus
mir 6385	GO:0005622	Cellular Component	intracellular
mir 6385	GO:0005829	Cellular Component	cytosol
mir 6385	GO:0031901	Cellular Component	early endosome membrane
mir 6385	GO:0042406	Cellular Component	extrinsic component of endoplasmic reticulum membrane
mir 6385	GO:0000784	Cellular Component	nuclear chromosome, telomeric region
mir 6385	GO:0005654	Cellular Component	nucleoplasm
mir 6385	GO:0005634	Cellular Component	nucleus
mir 6996	GO:0005912	Cellular Component	adherens junction
mir 6996	GO:0016324	Cellular Component	apical plasma membrane
mir 6996	GO:0071944	Cellular Component	cell periphery
mir 6996	GO:0009986	Cellular Component	cell surface
mir 6996	GO:0005737	Cellular Component	cytoplasm
mir 6996	GO:0031410	Cellular Component	cytoplasmic vesicle
mir 6996	GO:0005856	Cellular Component	cytoskeleton
mir 6996	GO:0005829	Cellular Component	cytosol
mir 6996	GO:0005783	Cellular Component	endoplasmic reticulum
mir 6996	GO:0005789	Cellular Component	endoplasmic reticulum membrane
mir 6996	GO:0005576	Cellular Component	extracellular region
mir 6996	GO:0000139	Cellular Component	Golgi membrane
mir 6996	GO:0005887	Cellular Component	integral component of plasma membrane
mir 6996	GO:0030027	Cellular Component	lamellipodium
mir 6996	GO:0002193	Cellular Component	MAML1-RBP-Jkappa- ICN1 complex
mir 6996	GO:0005654	Cellular Component	nucleoplasm
mir 6996	GO:0005634	Cellular Component	nucleus
mir 6996	GO:0005886	Cellular Component	plasma membrane
mir 6996	GO:0043235	Cellular Component	receptor complex
