# Supplementary material for: Identification and Characterization of miRNAs in Response to Leishmania donovani Infection: Delineation of Their Roles in Macrophage Dysfunction
Source: Front Microbiol. 2017 Mar 2;8:314. doi: 10.3389/fmicb.2017.00314 (PMC5332369; doi:10.3389/fmicb.2017.00314)
Supplement: Supplementary Table 9 — Cellular components inferred from analysis of down regulated miRNA-targets (mir-6540, mir-1264, mir-328, mir-763, mir-3473f, and mir-8113) in L. donovani infected RAW 264.7 macrophages. Tables indicate the miRNA name, GO id, and Cellular components (.xlsx). [file Table9.XLSX]

## Sheet: Sheet1
mir 8113	GO:0016021	integral component of membrane	Cellular Component
mir 8113	GO:0070062	extracellular exosome	Cellular Component
mir 8113	GO:0009897	external side of plasma membrane	Cellular Component
mir 8113	GO:0005634	nucleus	Cellular Component
mir 8113	GO:0030054	cell junction	Cellular Component
mir 8113	GO:0009986	cell surface	Cellular Component
mir 8113	GO:0005739	mitochondrion	Cellular Component
mir 8113	GO:0031201	SNARE complex	Cellular Component
mir 3473f	GO:0005737	cytoplasm	Cellular Component
mir 3473f	GO:0005829	cytosol	Cellular Component
mir 3473f	GO:0005783	endoplasmic reticulum	Cellular Component
mir 3473f	GO:0005789	endoplasmic reticulum membrane	Cellular Component
mir 3473f	GO:0005622	intracellular	Cellular Component
mir 3473f	GO:0016020	membrane	Cellular Component
mir 3473f	GO:0031966	mitochondrial membrane	Cellular Component
mir 3473f	GO:0005741	mitochondrial outer membrane	Cellular Component
mir 3473f	GO:0005739	mitochondrion	Cellular Component
mir 3473f	GO:0031965	nuclear membrane	Cellular Component
mir 3473f	GO:0046930	pore complex	Cellular Component
mir 763	GO:0000228	nuclear chromosome	Cellular Component
mir 763	GO:0005654	nucleoplasm	Cellular Component
mir 763	GO:0005634	nucleus	Cellular Component
mir 763	GO:0032993	protein-DNA complex	Cellular Component
mir 763	GO:0071141	SMAD protein complex	Cellular Component
mir 763	GO:0000785	chromatin	Cellular Component
mir 328	GO:0005737	cytoplasm	Cellular Component
mir 6540	GO:0030054	cell junction	Cellular Component
mir 6540	GO:0071944	cell periphery	Cellular Component
mir 6540	GO:0005737	cytoplasm	Cellular Component
mir 6540	GO:0005886	plasma membrane	Cellular Component
mir 1264	GO:0005887	integral component of plasma membrane	Cellular Component
mir 1264	GO:0009897	external side of plasma membrane	Cellular Component
mir 1264	GO:0005887	integral component of plasma membrane	Cellular Component
mir 1264	GO:0005622	intracellular	Cellular Component
mir 1264	GO:0005886	plasma membrane	Cellular Component
